# Supplementary material for: Human kallikrein-related peptidase 12 stimulates endothelial cell migration by remodeling the fibronectin matrix
Source: Sci Rep. 2018 Apr 20;8:6331. doi: 10.1038/s41598-018-24576-9 (PMC5910384; doi:10.1038/s41598-018-24576-9)
Supplement: Supplementary file 2 — Supplementary dataset 1 [file 41598_2018_24576_MOESM2_ESM.xlsx]

## Sheet: Sheet1
Supplementary Table 1: Fibronectin cartography obtained by nanoLC-MS/MS on the main proteolytic fragment (29kDa) generated by KLK12 prot_acc: Uniprot accession, prot_desc: protein description name, prot_score: Mascot score, prot_mass: protein mass, prot_matches: number of identified peptides matching the protein, prot_cover: protein coverage (%), pep_exp_mz: observed m/z, pep_exp_mr: calculated m…
prot_hit_num	prot_acc	prot_desc	prot_score	prot_mass	prot_matches	prot_cover	pep_query	pep_rank	pep_isbold	pep_isunique	pep_exp_mz	pep_exp_mr	pep_exp_z	pep_calc_mr	pep_delta	pep_start	pep_end	pep_miss	pep_score	pep_expect	pep_res_before	pep_seq	pep_res_after	pep_var_mod	pep_scan_title
1	P02751-7|FINC_HUMAN	Isoform Fibronectin containing extra ED-B domain of Fibronectin OS=Homo sapiens GN=FN1	8432	268725	273	14.8	14	1	1	1	403.749	805.484	2	805.397	0.0872	242	248	0	49.76	0.0021	R	IGDTWSK	K		spectrumId=2350 acqNumber=2350 ScanMode=MassScan Polarity=positive PeakProcessing=continuous Filter=ITMS + c NSI d Full ms2 403.75@cid40.00 [100.00-820.00]
1	P02751-7|FINC_HUMAN	Isoform Fibronectin containing extra ED-B domain of Fibronectin OS=Homo sapiens GN=FN1	8432	268725	273	14.8	15	1	1	1	403.777	805.54	2	805.397	0.1426	242	248	0	52.05	0.0013	R	IGDTWSK	K		spectrumId=2490 acqNumber=2490 ScanMode=MassScan Polarity=positive PeakProcessing=continuous Filter=ITMS + c NSI d Full ms2 403.78@cid40.00 [100.00-820.00]
1	P02751-7|FINC_HUMAN	Isoform Fibronectin containing extra ED-B domain of Fibronectin OS=Homo sapiens GN=FN1	8432	268725	273	14.8	17	1	1	1	403.796	805.578	2	805.397	0.181	242	248	0	55.46	0.0006	R	IGDTWSK	K		spectrumId=2418 acqNumber=2418 ScanMode=MassScan Polarity=positive PeakProcessing=continuous Filter=ITMS + c NSI d Full ms2 403.80@cid40.00 [100.00-820.00]
1	P02751-7|FINC_HUMAN	Isoform Fibronectin containing extra ED-B domain of Fibronectin OS=Homo sapiens GN=FN1	8432	268725	273	14.8	6375	1	1	1	877.96	877.96	0	878.392	-0.4321	214	222	0	35.11	0.049	C	TCLGEGSGR	I		spectrumId=6087 acqNumber=6087 ScanMode=MassScan Polarity=positive PeakProcessing=continuous Filter=ITMS + c NSI d Full ms2 877.96@cid40.00 [230.00-1770.00]
1	P02751-7|FINC_HUMAN	Isoform Fibronectin containing extra ED-B domain of Fibronectin OS=Homo sapiens GN=FN1	8432	268725	273	14.8	304	1	1	1	467.611	933.207	2	933.47	-0.263	133	140	0	47.1	0.003	R	ISCTIANR	C	Carbamidomethyl (C)	spectrumId=3030 acqNumber=3030 ScanMode=MassScan Polarity=positive PeakProcessing=continuous Filter=ITMS + c NSI d Full ms2 467.61@cid40.00 [115.00-950.00]
1	P02751-7|FINC_HUMAN	Isoform Fibronectin containing extra ED-B domain of Fibronectin OS=Homo sapiens GN=FN1	8432	268725	273	14.8	307	1	1	1	467.747	933.479	2	933.47	0.0084	133	140	0	42.32	0.0082	R	ISCTIANR	C	Carbamidomethyl (C)	spectrumId=2110 acqNumber=2110 ScanMode=MassScan Polarity=positive PeakProcessing=continuous Filter=ITMS + c NSI d Full ms2 467.75@cid40.00 [115.00-950.00]
1	P02751-7|FINC_HUMAN	Isoform Fibronectin containing extra ED-B domain of Fibronectin OS=Homo sapiens GN=FN1	8432	268725	273	14.8	308	1	1	1	467.753	933.491	2	933.47	0.0213	133	140	0	44.45	0.005	R	ISCTIANR	C	Carbamidomethyl (C)	spectrumId=2714 acqNumber=2714 ScanMode=MassScan Polarity=positive PeakProcessing=continuous Filter=ITMS + c NSI d Full ms2 467.75@cid40.00 [115.00-950.00]
1	P02751-7|FINC_HUMAN	Isoform Fibronectin containing extra ED-B domain of Fibronectin OS=Homo sapiens GN=FN1	8432	268725	273	14.8	309	1	1	1	467.756	933.497	2	933.47	0.0267	133	140	0	35.21	0.042	R	ISCTIANR	C	Carbamidomethyl (C)	spectrumId=2415 acqNumber=2415 ScanMode=MassScan Polarity=positive PeakProcessing=continuous Filter=ITMS + c NSI d Full ms2 467.76@cid40.00 [115.00-950.00]
1	P02751-7|FINC_HUMAN	Isoform Fibronectin containing extra ED-B domain of Fibronectin OS=Homo sapiens GN=FN1	8432	268725	273	14.8	311	1	1	1	467.78	933.545	2	933.47	0.0749	133	140	0	36.05	0.037	R	ISCTIANR	C	Carbamidomethyl (C)	spectrumId=2486 acqNumber=2486 ScanMode=MassScan Polarity=positive PeakProcessing=continuous Filter=ITMS + c NSI d Full ms2 467.78@cid40.00 [115.00-950.00]
1	P02751-7|FINC_HUMAN	Isoform Fibronectin containing extra ED-B domain of Fibronectin OS=Homo sapiens GN=FN1	8432	268725	273	14.8	312	1	1	1	467.786	933.557	2	933.47	0.0863	133	140	0	36.27	0.036	R	ISCTIANR	C	Carbamidomethyl (C)	spectrumId=2631 acqNumber=2631 ScanMode=MassScan Polarity=positive PeakProcessing=continuous Filter=ITMS + c NSI d Full ms2 467.79@cid40.00 [115.00-950.00]
1	P02751-7|FINC_HUMAN	Isoform Fibronectin containing extra ED-B domain of Fibronectin OS=Homo sapiens GN=FN1	8432	268725	273	14.8	314	1	1	1	467.797	933.58	2	933.47	0.1098	133	140	0	50.49	0.0014	R	ISCTIANR	C	Carbamidomethyl (C)	spectrumId=2230 acqNumber=2230 ScanMode=MassScan Polarity=positive PeakProcessing=continuous Filter=ITMS + c NSI d Full ms2 467.80@cid40.00 [115.00-950.00]
1	P02751-7|FINC_HUMAN	Isoform Fibronectin containing extra ED-B domain of Fibronectin OS=Homo sapiens GN=FN1	8432	268725	273	14.8	315	1	1	1	467.799	933.583	2	933.47	0.1133	133	140	0	47.14	0.003	R	ISCTIANR	C	Carbamidomethyl (C)	spectrumId=1951 acqNumber=1951 ScanMode=MassScan Polarity=positive PeakProcessing=continuous Filter=ITMS + c NSI d Full ms2 467.80@cid40.00 [115.00-950.00]
1	P02751-7|FINC_HUMAN	Isoform Fibronectin containing extra ED-B domain of Fibronectin OS=Homo sapiens GN=FN1	8432	268725	273	14.8	316	1	1	1	467.803	933.592	2	933.47	0.122	133	140	0	41.86	0.01	R	ISCTIANR	C	Carbamidomethyl (C)	spectrumId=2022 acqNumber=2022 ScanMode=MassScan Polarity=positive PeakProcessing=continuous Filter=ITMS + c NSI d Full ms2 467.80@cid40.00 [115.00-950.00]
1	P02751-7|FINC_HUMAN	Isoform Fibronectin containing extra ED-B domain of Fibronectin OS=Homo sapiens GN=FN1	8432	268725	273	14.8	317	1	1	1	467.807	933.6	2	933.47	0.13	133	140	0	50.17	0.0015	R	ISCTIANR	C	Carbamidomethyl (C)	spectrumId=2558 acqNumber=2558 ScanMode=MassScan Polarity=positive PeakProcessing=continuous Filter=ITMS + c NSI d Full ms2 467.81@cid40.00 [115.00-950.00]
1	P02751-7|FINC_HUMAN	Isoform Fibronectin containing extra ED-B domain of Fibronectin OS=Homo sapiens GN=FN1	8432	268725	273	14.8	318	1	1	1	467.823	933.631	2	933.47	0.1605	133	140	0	40.27	0.015	R	ISCTIANR	C	Carbamidomethyl (C)	spectrumId=2298 acqNumber=2298 ScanMode=MassScan Polarity=positive PeakProcessing=continuous Filter=ITMS + c NSI d Full ms2 467.82@cid40.00 [115.00-950.00]
1	P02751-7|FINC_HUMAN	Isoform Fibronectin containing extra ED-B domain of Fibronectin OS=Homo sapiens GN=FN1	8432	268725	273	14.8	319	1	1	1	467.844	933.673	2	933.47	0.2023	133	140	0	47.1	0.0031	R	ISCTIANR	C	Carbamidomethyl (C)	spectrumId=2790 acqNumber=2790 ScanMode=MassScan Polarity=positive PeakProcessing=continuous Filter=ITMS + c NSI d Full ms2 467.84@cid40.00 [115.00-950.00]
1	P02751-7|FINC_HUMAN	Isoform Fibronectin containing extra ED-B domain of Fibronectin OS=Homo sapiens GN=FN1	8432	268725	273	14.8	325	1	1	1	468.32	934.626	2	933.47	1.1559	133	140	0	45.25	0.0046	R	ISCTIANR	C	Carbamidomethyl (C)	spectrumId=2414 acqNumber=2414 ScanMode=MassScan Polarity=positive PeakProcessing=continuous Filter=ITMS + c NSI d Full ms2 468.32@cid40.00 [115.00-950.00]
1	P02751-7|FINC_HUMAN	Isoform Fibronectin containing extra ED-B domain of Fibronectin OS=Homo sapiens GN=FN1	8432	268725	273	14.8	2713	1	1	1	646.729	1291.44	2	1291.67	-0.2236	912	922	0	36.29	0.047	R	DLQFVEVTDVK	V		spectrumId=1668 acqNumber=1668 ScanMode=MassScan Polarity=positive PeakProcessing=continuous Filter=ITMS + c NSI d Full ms2 646.73@cid40.00 [165.00-1305.00]
1	P02751-7|FINC_HUMAN	Isoform Fibronectin containing extra ED-B domain of Fibronectin OS=Homo sapiens GN=FN1	8432	268725	273	14.8	2728	1	1	1	647.298	1292.58	2	1291.67	0.916	912	922	0	45.85	0.0052	R	DLQFVEVTDVK	V		spectrumId=935 acqNumber=935 ScanMode=MassScan Polarity=positive PeakProcessing=continuous Filter=ITMS + c NSI d Full ms2 647.30@cid40.00 [165.00-1305.00]
1	P02751-7|FINC_HUMAN	Isoform Fibronectin containing extra ED-B domain of Fibronectin OS=Homo sapiens GN=FN1	8432	268725	273	14.8	320	1	1	1	467.903	1400.69	3	1400.66	0.0274	58	67	0	39.61	0.017	K	HYQINQQWER	T		spectrumId=3098 acqNumber=3098 ScanMode=MassScan Polarity=positive PeakProcessing=continuous Filter=ITMS + c NSI d Full ms2 467.90@cid40.00 [115.00-950.00]
1	P02751-7|FINC_HUMAN	Isoform Fibronectin containing extra ED-B domain of Fibronectin OS=Homo sapiens GN=FN1	8432	268725	273	14.8	322	1	1	1	468.04	1401.1	3	1400.66	0.4409	58	67	0	35.99	0.035	K	HYQINQQWER	T		spectrumId=3166 acqNumber=3166 ScanMode=MassScan Polarity=positive PeakProcessing=continuous Filter=ITMS + c NSI d Full ms2 468.04@cid40.00 [115.00-950.00]
1	P02751-7|FINC_HUMAN	Isoform Fibronectin containing extra ED-B domain of Fibronectin OS=Homo sapiens GN=FN1	8432	268725	273	14.8	3728	1	1	1	701.769	1401.52	2	1400.66	0.866	58	67	0	39.1	0.025	K	HYQINQQWER	T		spectrumId=3111 acqNumber=3111 ScanMode=MassScan Polarity=positive PeakProcessing=continuous Filter=ITMS + c NSI d Full ms2 701.77@cid40.00 [180.00-1415.00]
1	P02751-7|FINC_HUMAN	Isoform Fibronectin containing extra ED-B domain of Fibronectin OS=Homo sapiens GN=FN1	8432	268725	273	14.8	367	1	1	1	478.166	1431.48	3	1430.74	0.7353	831	842	0	38.85	0.023	R	WSRPQAPITGYR	I		spectrumId=1343 acqNumber=1343 ScanMode=MassScan Polarity=positive PeakProcessing=continuous Filter=ITMS + c NSI d Full ms2 478.17@cid40.00 [120.00-970.00]
1	P02751-7|FINC_HUMAN	Isoform Fibronectin containing extra ED-B domain of Fibronectin OS=Homo sapiens GN=FN1	8432	268725	273	14.8	5261	1	1	1	821.22	1640.42	2	1640.67	-0.2501	117	130	0	80.09	1.6e-06	K	DSMIWDCTCIGAGR	G	2 Carbamidomethyl (C)	spectrumId=5160 acqNumber=5160 ScanMode=MassScan Polarity=positive PeakProcessing=continuous Filter=ITMS + c NSI d Full ms2 821.22@cid40.00 [215.00-1655.00]
1	P02751-7|FINC_HUMAN	Isoform Fibronectin containing extra ED-B domain of Fibronectin OS=Homo sapiens GN=FN1	8432	268725	273	14.8	5263	1	1	1	821.229	1640.44	2	1640.67	-0.2321	117	130	0	78.29	2.5e-06	K	DSMIWDCTCIGAGR	G	2 Carbamidomethyl (C)	spectrumId=5079 acqNumber=5079 ScanMode=MassScan Polarity=positive PeakProcessing=continuous Filter=ITMS + c NSI d Full ms2 821.23@cid40.00 [215.00-1655.00]
1	P02751-7|FINC_HUMAN	Isoform Fibronectin containing extra ED-B domain of Fibronectin OS=Homo sapiens GN=FN1	8432	268725	273	14.8	5264	1	1	1	821.26	1640.5	2	1640.67	-0.1698	117	130	0	79.74	1.8e-06	K	DSMIWDCTCIGAGR	G	2 Carbamidomethyl (C)	spectrumId=4942 acqNumber=4942 ScanMode=MassScan Polarity=positive PeakProcessing=continuous Filter=ITMS + c NSI d Full ms2 821.26@cid40.00 [215.00-1655.00]
1	P02751-7|FINC_HUMAN	Isoform Fibronectin containing extra ED-B domain of Fibronectin OS=Homo sapiens GN=FN1	8432	268725	273	14.8	5265	1	1	1	821.284	1640.55	2	1640.67	-0.1213	117	130	0	73.99	7.1e-06	K	DSMIWDCTCIGAGR	G	2 Carbamidomethyl (C)	spectrumId=5010 acqNumber=5010 ScanMode=MassScan Polarity=positive PeakProcessing=continuous Filter=ITMS + c NSI d Full ms2 821.28@cid40.00 [215.00-1655.00]
1	P02751-7|FINC_HUMAN	Isoform Fibronectin containing extra ED-B domain of Fibronectin OS=Homo sapiens GN=FN1	8432	268725	273	14.8	5266	1	1	1	821.302	1640.59	2	1640.67	-0.0847	117	130	0	66.36	4.2e-05	K	DSMIWDCTCIGAGR	G	2 Carbamidomethyl (C)	spectrumId=5344 acqNumber=5344 ScanMode=MassScan Polarity=positive PeakProcessing=continuous Filter=ITMS + c NSI d Full ms2 821.30@cid40.00 [215.00-1655.00]
1	P02751-7|FINC_HUMAN	Isoform Fibronectin containing extra ED-B domain of Fibronectin OS=Homo sapiens GN=FN1	8432	268725	273	14.8	5267	1	1	1	821.464	1640.91	2	1640.67	0.2386	117	130	0	77.64	3.1e-06	K	DSMIWDCTCIGAGR	G	2 Carbamidomethyl (C)	spectrumId=4872 acqNumber=4872 ScanMode=MassScan Polarity=positive PeakProcessing=continuous Filter=ITMS + c NSI d Full ms2 821.46@cid40.00 [215.00-1655.00]
1	P02751-7|FINC_HUMAN	Isoform Fibronectin containing extra ED-B domain of Fibronectin OS=Homo sapiens GN=FN1	8432	268725	273	14.8	5269	1	1	1	821.58	1641.14	2	1640.67	0.4698	117	130	0	35.51	0.047	K	DSMIWDCTCIGAGR	G	2 Carbamidomethyl (C)	spectrumId=10732 acqNumber=10732 ScanMode=MassScan Polarity=positive PeakProcessing=continuous Filter=ITMS + c NSI d Full ms2 821.58@cid40.00 [215.00-1655.00]
1	P02751-7|FINC_HUMAN	Isoform Fibronectin containing extra ED-B domain of Fibronectin OS=Homo sapiens GN=FN1	8432	268725	273	14.8	5271	1	1	1	821.599	1641.18	2	1640.67	0.5091	117	130	0	55.11	0.00051	K	DSMIWDCTCIGAGR	G	2 Carbamidomethyl (C)	spectrumId=5248 acqNumber=5248 ScanMode=MassScan Polarity=positive PeakProcessing=continuous Filter=ITMS + c NSI d Full ms2 821.60@cid40.00 [215.00-1655.00]
1	P02751-7|FINC_HUMAN	Isoform Fibronectin containing extra ED-B domain of Fibronectin OS=Homo sapiens GN=FN1	8432	268725	273	14.8	1035	1	1	1	548.203	1641.59	3	1640.67	0.9139	117	130	0	52.98	0.00093	K	DSMIWDCTCIGAGR	G	2 Carbamidomethyl (C)	spectrumId=4986 acqNumber=4986 ScanMode=MassScan Polarity=positive PeakProcessing=continuous Filter=ITMS + c NSI d Full ms2 548.20@cid40.00 [140.00-1110.00]
1	P02751-7|FINC_HUMAN	Isoform Fibronectin containing extra ED-B domain of Fibronectin OS=Homo sapiens GN=FN1	8432	268725	273	14.8	1036	1	1	1	548.365	1642.07	3	1640.67	1.3997	117	130	0	68.02	2.9e-05	K	DSMIWDCTCIGAGR	G	2 Carbamidomethyl (C)	spectrumId=4916 acqNumber=4916 ScanMode=MassScan Polarity=positive PeakProcessing=continuous Filter=ITMS + c NSI d Full ms2 548.37@cid40.00 [140.00-1110.00]
1	P02751-7|FINC_HUMAN	Isoform Fibronectin containing extra ED-B domain of Fibronectin OS=Homo sapiens GN=FN1	8432	268725	273	14.8	1071	1	1	1	551.172	1650.49	3	1650.78	-0.2818	2291	2304	0	36.55	0.044	K	LLCQCLGFGSGHFR	C	2 Carbamidomethyl (C)	spectrumId=4734 acqNumber=4734 ScanMode=MassScan Polarity=positive PeakProcessing=continuous Filter=ITMS + c NSI d Full ms2 551.17@cid40.00 [140.00-1115.00]
1	P02751-7|FINC_HUMAN	Isoform Fibronectin containing extra ED-B domain of Fibronectin OS=Homo sapiens GN=FN1	8432	268725	273	14.8	1073	1	1	1	551.254	1650.74	3	1650.78	-0.0353	2291	2304	0	63.43	9.1e-05	K	LLCQCLGFGSGHFR	C	2 Carbamidomethyl (C)	spectrumId=4616 acqNumber=4616 ScanMode=MassScan Polarity=positive PeakProcessing=continuous Filter=ITMS + c NSI d Full ms2 551.25@cid40.00 [140.00-1115.00]
1	P02751-7|FINC_HUMAN	Isoform Fibronectin containing extra ED-B domain of Fibronectin OS=Homo sapiens GN=FN1	8432	268725	273	14.8	1074	1	1	1	551.277	1650.81	3	1650.78	0.0328	2291	2304	0	44.05	0.0079	K	LLCQCLGFGSGHFR	C	2 Carbamidomethyl (C)	spectrumId=4802 acqNumber=4802 ScanMode=MassScan Polarity=positive PeakProcessing=continuous Filter=ITMS + c NSI d Full ms2 551.28@cid40.00 [140.00-1115.00]
1	P02751-7|FINC_HUMAN	Isoform Fibronectin containing extra ED-B domain of Fibronectin OS=Homo sapiens GN=FN1	8432	268725	273	14.8	1078	1	1	1	551.365	1651.07	3	1650.78	0.2979	2291	2304	0	50.31	0.0018	K	LLCQCLGFGSGHFR	C	2 Carbamidomethyl (C)	spectrumId=4871 acqNumber=4871 ScanMode=MassScan Polarity=positive PeakProcessing=continuous Filter=ITMS + c NSI d Full ms2 551.37@cid40.00 [140.00-1115.00]
1	P02751-7|FINC_HUMAN	Isoform Fibronectin containing extra ED-B domain of Fibronectin OS=Homo sapiens GN=FN1	8432	268725	273	14.8	1079	1	1	1	551.724	1652.15	3	1650.78	1.3731	2291	2304	0	63.13	8.6e-05	K	LLCQCLGFGSGHFR	C	2 Carbamidomethyl (C)	spectrumId=4687 acqNumber=4687 ScanMode=MassScan Polarity=positive PeakProcessing=continuous Filter=ITMS + c NSI d Full ms2 551.72@cid40.00 [140.00-1115.00]
1	P02751-7|FINC_HUMAN	Isoform Fibronectin containing extra ED-B domain of Fibronectin OS=Homo sapiens GN=FN1	8432	268725	273	14.8	5329	1	1	1	829.179	1656.34	2	1656.67	-0.3251	117	130	0	68.76	2.5e-05	K	DSMIWDCTCIGAGR	G	2 Carbamidomethyl (C); Oxidation (M)	spectrumId=4132 acqNumber=4132 ScanMode=MassScan Polarity=positive PeakProcessing=continuous Filter=ITMS + c NSI d Full ms2 829.18@cid40.00 [215.00-1670.00]
1	P02751-7|FINC_HUMAN	Isoform Fibronectin containing extra ED-B domain of Fibronectin OS=Homo sapiens GN=FN1	8432	268725	273	14.8	5331	1	1	1	829.234	1656.45	2	1656.67	-0.2155	117	130	0	85.71	5.3e-07	K	DSMIWDCTCIGAGR	G	2 Carbamidomethyl (C); Oxidation (M)	spectrumId=4050 acqNumber=4050 ScanMode=MassScan Polarity=positive PeakProcessing=continuous Filter=ITMS + c NSI d Full ms2 829.23@cid40.00 [215.00-1670.00]
1	P02751-7|FINC_HUMAN	Isoform Fibronectin containing extra ED-B domain of Fibronectin OS=Homo sapiens GN=FN1	8432	268725	273	14.8	5410	1	1	1	839.204	1676.39	2	1676.77	-0.3724	68	83	0	35.58	0.045	R	TYLGNALVCTCYGGSR	G		spectrumId=4888 acqNumber=4888 ScanMode=MassScan Polarity=positive PeakProcessing=continuous Filter=ITMS + c NSI d Full ms2 839.20@cid40.00 [220.00-1690.00]
1	P02751-7|FINC_HUMAN	Isoform Fibronectin containing extra ED-B domain of Fibronectin OS=Homo sapiens GN=FN1	8432	268725	273	14.8	6613	1	1	1	895.728	1789.44	2	1790.81	-1.3672	68	83	0	100.25	1.6e-08	R	TYLGNALVCTCYGGSR	G	2 Carbamidomethyl (C)	spectrumId=4411 acqNumber=4411 ScanMode=MassScan Polarity=positive PeakProcessing=continuous Filter=ITMS + c NSI d Full ms2 895.73@cid40.00 [235.00-1805.00]
1	P02751-7|FINC_HUMAN	Isoform Fibronectin containing extra ED-B domain of Fibronectin OS=Homo sapiens GN=FN1	8432	268725	273	14.8	6614	1	1	1	895.732	1789.45	2	1790.81	-1.3575	68	83	0	89.76	1.8e-07	R	TYLGNALVCTCYGGSR	G	2 Carbamidomethyl (C)	spectrumId=4908 acqNumber=4908 ScanMode=MassScan Polarity=positive PeakProcessing=continuous Filter=ITMS + c NSI d Full ms2 895.73@cid40.00 [235.00-1805.00]
1	P02751-7|FINC_HUMAN	Isoform Fibronectin containing extra ED-B domain of Fibronectin OS=Homo sapiens GN=FN1	8432	268725	273	14.8	1851	1	1	1	597.584	1789.73	3	1790.81	-1.0779	68	83	0	37.14	0.029	R	TYLGNALVCTCYGGSR	G	2 Carbamidomethyl (C)	spectrumId=4380 acqNumber=4380 ScanMode=MassScan Polarity=positive PeakProcessing=continuous Filter=ITMS + c NSI d Full ms2 597.58@cid40.00 [150.00-1805.00]
1	P02751-7|FINC_HUMAN	Isoform Fibronectin containing extra ED-B domain of Fibronectin OS=Homo sapiens GN=FN1	8432	268725	273	14.8	1852	1	1	1	597.63	1789.87	3	1790.81	-0.9415	68	83	0	57.31	0.00029	R	TYLGNALVCTCYGGSR	G	2 Carbamidomethyl (C)	spectrumId=4590 acqNumber=4590 ScanMode=MassScan Polarity=positive PeakProcessing=continuous Filter=ITMS + c NSI d Full ms2 597.63@cid40.00 [150.00-1210.00]
1	P02751-7|FINC_HUMAN	Isoform Fibronectin containing extra ED-B domain of Fibronectin OS=Homo sapiens GN=FN1	8432	268725	273	14.8	6615	1	1	1	895.945	1789.88	2	1790.81	-0.933	68	83	0	85.11	4.7e-07	R	TYLGNALVCTCYGGSR	G	2 Carbamidomethyl (C)	spectrumId=8836 acqNumber=8836 ScanMode=MassScan Polarity=positive PeakProcessing=continuous Filter=ITMS + c NSI d Full ms2 895.94@cid40.00 [235.00-1805.00]
1	P02751-7|FINC_HUMAN	Isoform Fibronectin containing extra ED-B domain of Fibronectin OS=Homo sapiens GN=FN1	8432	268725	273	14.8	6616	1	1	1	895.953	1789.89	2	1790.81	-0.9165	68	83	0	70.42	1.4e-05	R	TYLGNALVCTCYGGSR	G	2 Carbamidomethyl (C)	spectrumId=10587 acqNumber=10587 ScanMode=MassScan Polarity=positive PeakProcessing=continuous Filter=ITMS + c NSI d Full ms2 895.95@cid40.00 [235.00-1805.00]
1	P02751-7|FINC_HUMAN	Isoform Fibronectin containing extra ED-B domain of Fibronectin OS=Homo sapiens GN=FN1	8432	268725	273	14.8	6617	1	1	1	895.967	1789.92	2	1790.81	-0.8882	68	83	0	99.02	2e-08	R	TYLGNALVCTCYGGSR	G	2 Carbamidomethyl (C)	spectrumId=4763 acqNumber=4763 ScanMode=MassScan Polarity=positive PeakProcessing=continuous Filter=ITMS + c NSI d Full ms2 895.97@cid40.00 [235.00-1805.00]
1	P02751-7|FINC_HUMAN	Isoform Fibronectin containing extra ED-B domain of Fibronectin OS=Homo sapiens GN=FN1	8432	268725	273	14.8	6618	1	1	1	895.982	1789.95	2	1790.81	-0.8584	68	83	0	88.09	2.5e-07	R	TYLGNALVCTCYGGSR	G	2 Carbamidomethyl (C)	spectrumId=4670 acqNumber=4670 ScanMode=MassScan Polarity=positive PeakProcessing=continuous Filter=ITMS + c NSI d Full ms2 895.98@cid40.00 [235.00-1805.00]
1	P02751-7|FINC_HUMAN	Isoform Fibronectin containing extra ED-B domain of Fibronectin OS=Homo sapiens GN=FN1	8432	268725	273	14.8	6619	1	1	1	896.128	1790.24	2	1790.81	-0.5672	68	83	0	69.95	1.7e-05	R	TYLGNALVCTCYGGSR	G	2 Carbamidomethyl (C)	spectrumId=10192 acqNumber=10192 ScanMode=MassScan Polarity=positive PeakProcessing=continuous Filter=ITMS + c NSI d Full ms2 896.13@cid40.00 [235.00-1805.00]
1	P02751-7|FINC_HUMAN	Isoform Fibronectin containing extra ED-B domain of Fibronectin OS=Homo sapiens GN=FN1	8432	268725	273	14.8	6620	1	1	1	896.158	1790.3	2	1790.81	-0.5069	68	83	0	107.99	2.6e-09	R	TYLGNALVCTCYGGSR	G	2 Carbamidomethyl (C)	spectrumId=5780 acqNumber=5780 ScanMode=MassScan Polarity=positive PeakProcessing=continuous Filter=ITMS + c NSI d Full ms2 896.16@cid40.00 [235.00-1805.00]
1	P02751-7|FINC_HUMAN	Isoform Fibronectin containing extra ED-B domain of Fibronectin OS=Homo sapiens GN=FN1	8432	268725	273	14.8	1863	1	1	1	597.788	1790.34	3	1790.81	-0.4674	68	83	0	38.97	0.017	R	TYLGNALVCTCYGGSR	G	2 Carbamidomethyl (C)	spectrumId=4258 acqNumber=4258 ScanMode=MassScan Polarity=positive PeakProcessing=continuous Filter=ITMS + c NSI d Full ms2 597.79@cid40.00 [150.00-1210.00]
1	P02751-7|FINC_HUMAN	Isoform Fibronectin containing extra ED-B domain of Fibronectin OS=Homo sapiens GN=FN1	8432	268725	273	14.8	6621	1	1	1	896.187	1790.36	2	1790.81	-0.4484	68	83	0	53.68	0.00069	R	TYLGNALVCTCYGGSR	G	2 Carbamidomethyl (C)	spectrumId=7790 acqNumber=7790 ScanMode=MassScan Polarity=positive PeakProcessing=continuous Filter=ITMS + c NSI d Full ms2 896.19@cid40.00 [235.00-1805.00]
1	P02751-7|FINC_HUMAN	Isoform Fibronectin containing extra ED-B domain of Fibronectin OS=Homo sapiens GN=FN1	8432	268725	273	14.8	6622	1	1	1	896.192	1790.37	2	1790.81	-0.4388	68	83	0	71.84	1.1e-05	R	TYLGNALVCTCYGGSR	G	2 Carbamidomethyl (C)	spectrumId=9503 acqNumber=9503 ScanMode=MassScan Polarity=positive PeakProcessing=continuous Filter=ITMS + c NSI d Full ms2 896.19@cid40.00 [235.00-1805.00]
1	P02751-7|FINC_HUMAN	Isoform Fibronectin containing extra ED-B domain of Fibronectin OS=Homo sapiens GN=FN1	8432	268725	273	14.8	6623	1	1	1	896.196	1790.38	2	1790.81	-0.4307	68	83	0	90.45	1.5e-07	R	TYLGNALVCTCYGGSR	G	2 Carbamidomethyl (C)	spectrumId=8264 acqNumber=8264 ScanMode=MassScan Polarity=positive PeakProcessing=continuous Filter=ITMS + c NSI d Full ms2 896.20@cid40.00 [235.00-1805.00]
1	P02751-7|FINC_HUMAN	Isoform Fibronectin containing extra ED-B domain of Fibronectin OS=Homo sapiens GN=FN1	8432	268725	273	14.8	6624	1	1	1	896.213	1790.41	2	1790.81	-0.3973	68	83	0	44.43	0.006	R	TYLGNALVCTCYGGSR	G	2 Carbamidomethyl (C)	spectrumId=11086 acqNumber=11086 ScanMode=MassScan Polarity=positive PeakProcessing=continuous Filter=ITMS + c NSI d Full ms2 896.21@cid40.00 [235.00-1805.00]
1	P02751-7|FINC_HUMAN	Isoform Fibronectin containing extra ED-B domain of Fibronectin OS=Homo sapiens GN=FN1	8432	268725	273	14.8	6625	1	1	1	896.219	1790.42	2	1790.81	-0.3853	68	83	0	86.12	4.1e-07	R	TYLGNALVCTCYGGSR	G	2 Carbamidomethyl (C)	spectrumId=10022 acqNumber=10022 ScanMode=MassScan Polarity=positive PeakProcessing=continuous Filter=ITMS + c NSI d Full ms2 896.22@cid40.00 [235.00-1805.00]
1	P02751-7|FINC_HUMAN	Isoform Fibronectin containing extra ED-B domain of Fibronectin OS=Homo sapiens GN=FN1	8432	268725	273	14.8	6626	1	1	1	896.223	1790.43	2	1790.81	-0.3755	68	83	0	96.92	3.4e-08	R	TYLGNALVCTCYGGSR	G	2 Carbamidomethyl (C)	spectrumId=8086 acqNumber=8086 ScanMode=MassScan Polarity=positive PeakProcessing=continuous Filter=ITMS + c NSI d Full ms2 896.22@cid40.00 [235.00-1805.00]
1	P02751-7|FINC_HUMAN	Isoform Fibronectin containing extra ED-B domain of Fibronectin OS=Homo sapiens GN=FN1	8432	268725	273	14.8	1868	1	1	1	597.826	1790.46	3	1790.81	-0.3508	68	84	1	38.67	0.02	R	TYLGNALVCTCYGGSRG	F	Carbamidomethyl (C)	spectrumId=4918 acqNumber=4918 ScanMode=MassScan Polarity=positive PeakProcessing=continuous Filter=ITMS + c NSI d Full ms2 597.83@cid40.00 [150.00-1210.00]
1	P02751-7|FINC_HUMAN	Isoform Fibronectin containing extra ED-B domain of Fibronectin OS=Homo sapiens GN=FN1	8432	268725	273	14.8	6627	1	1	1	896.241	1790.47	2	1790.81	-0.3396	68	83	0	86.54	3.7e-07	R	TYLGNALVCTCYGGSR	G	2 Carbamidomethyl (C)	spectrumId=5168 acqNumber=5168 ScanMode=MassScan Polarity=positive PeakProcessing=continuous Filter=ITMS + c NSI d Full ms2 896.24@cid40.00 [235.00-1805.00]
1	P02751-7|FINC_HUMAN	Isoform Fibronectin containing extra ED-B domain of Fibronectin OS=Homo sapiens GN=FN1	8432	268725	273	14.8	6628	1	1	1	896.247	1790.48	2	1790.81	-0.3276	68	83	0	87.74	2.8e-07	R	TYLGNALVCTCYGGSR	G	2 Carbamidomethyl (C)	spectrumId=8910 acqNumber=8910 ScanMode=MassScan Polarity=positive PeakProcessing=continuous Filter=ITMS + c NSI d Full ms2 896.25@cid40.00 [235.00-1805.00]
1	P02751-7|FINC_HUMAN	Isoform Fibronectin containing extra ED-B domain of Fibronectin OS=Homo sapiens GN=FN1	8432	268725	273	14.8	6629	1	1	1	896.253	1790.49	2	1790.81	-0.3169	68	83	0	80.45	1.5e-06	R	TYLGNALVCTCYGGSR	G	2 Carbamidomethyl (C)	spectrumId=9150 acqNumber=9150 ScanMode=MassScan Polarity=positive PeakProcessing=continuous Filter=ITMS + c NSI d Full ms2 896.25@cid40.00 [235.00-1805.00]
1	P02751-7|FINC_HUMAN	Isoform Fibronectin containing extra ED-B domain of Fibronectin OS=Homo sapiens GN=FN1	8432	268725	273	14.8	6630	1	1	1	896.256	1790.5	2	1790.81	-0.3106	68	83	0	64.54	5.9e-05	R	TYLGNALVCTCYGGSR	G	2 Carbamidomethyl (C)	spectrumId=5476 acqNumber=5476 ScanMode=MassScan Polarity=positive PeakProcessing=continuous Filter=ITMS + c NSI d Full ms2 896.26@cid40.00 [235.00-1805.00]
1	P02751-7|FINC_HUMAN	Isoform Fibronectin containing extra ED-B domain of Fibronectin OS=Homo sapiens GN=FN1	8432	268725	273	14.8	6631	1	1	1	896.257	1790.5	2	1790.81	-0.3091	68	83	0	80.03	1.7e-06	R	TYLGNALVCTCYGGSR	G	2 Carbamidomethyl (C)	spectrumId=5306 acqNumber=5306 ScanMode=MassScan Polarity=positive PeakProcessing=continuous Filter=ITMS + c NSI d Full ms2 896.26@cid40.00 [235.00-1805.00]
1	P02751-7|FINC_HUMAN	Isoform Fibronectin containing extra ED-B domain of Fibronectin OS=Homo sapiens GN=FN1	8432	268725	273	14.8	6632	1	1	1	896.257	1790.5	2	1790.81	-0.3078	68	83	0	70.74	1.4e-05	R	TYLGNALVCTCYGGSR	G	2 Carbamidomethyl (C)	spectrumId=7224 acqNumber=7224 ScanMode=MassScan Polarity=positive PeakProcessing=continuous Filter=ITMS + c NSI d Full ms2 896.26@cid40.00 [235.00-1805.00]
1	P02751-7|FINC_HUMAN	Isoform Fibronectin containing extra ED-B domain of Fibronectin OS=Homo sapiens GN=FN1	8432	268725	273	14.8	6633	1	1	1	896.259	1790.5	2	1790.81	-0.304	68	83	0	90.89	1.4e-07	R	TYLGNALVCTCYGGSR	G	2 Carbamidomethyl (C)	spectrumId=7719 acqNumber=7719 ScanMode=MassScan Polarity=positive PeakProcessing=continuous Filter=ITMS + c NSI d Full ms2 896.26@cid40.00 [235.00-1805.00]
1	P02751-7|FINC_HUMAN	Isoform Fibronectin containing extra ED-B domain of Fibronectin OS=Homo sapiens GN=FN1	8432	268725	273	14.8	6634	1	1	1	896.263	1790.51	2	1790.81	-0.2959	68	83	0	70.7	1.4e-05	R	TYLGNALVCTCYGGSR	G	2 Carbamidomethyl (C)	spectrumId=6248 acqNumber=6248 ScanMode=MassScan Polarity=positive PeakProcessing=continuous Filter=ITMS + c NSI d Full ms2 896.26@cid40.00 [235.00-1805.00]
1	P02751-7|FINC_HUMAN	Isoform Fibronectin containing extra ED-B domain of Fibronectin OS=Homo sapiens GN=FN1	8432	268725	273	14.8	6635	1	1	1	896.265	1790.52	2	1790.81	-0.2915	68	83	0	59.52	0.00019	R	TYLGNALVCTCYGGSR	G	2 Carbamidomethyl (C)	spectrumId=5959 acqNumber=5959 ScanMode=MassScan Polarity=positive PeakProcessing=continuous Filter=ITMS + c NSI d Full ms2 896.27@cid40.00 [235.00-1805.00]
1	P02751-7|FINC_HUMAN	Isoform Fibronectin containing extra ED-B domain of Fibronectin OS=Homo sapiens GN=FN1	8432	268725	273	14.8	6636	1	1	1	896.268	1790.52	2	1790.81	-0.2876	68	83	0	35.74	0.045	R	TYLGNALVCTCYGGSR	G	2 Carbamidomethyl (C)	spectrumId=7055 acqNumber=7055 ScanMode=MassScan Polarity=positive PeakProcessing=continuous Filter=ITMS + c NSI d Full ms2 896.27@cid40.00 [235.00-2000.00]
1	P02751-7|FINC_HUMAN	Isoform Fibronectin containing extra ED-B domain of Fibronectin OS=Homo sapiens GN=FN1	8432	268725	273	14.8	6637	1	1	1	896.27	1790.52	2	1790.81	-0.2831	68	83	0	55.95	0.00043	R	TYLGNALVCTCYGGSR	G	2 Carbamidomethyl (C)	spectrumId=5854 acqNumber=5854 ScanMode=MassScan Polarity=positive PeakProcessing=continuous Filter=ITMS + c NSI d Full ms2 896.27@cid40.00 [235.00-1805.00]
1	P02751-7|FINC_HUMAN	Isoform Fibronectin containing extra ED-B domain of Fibronectin OS=Homo sapiens GN=FN1	8432	268725	273	14.8	6638	1	1	1	896.272	1790.53	2	1790.81	-0.278	68	83	0	78.35	2.5e-06	R	TYLGNALVCTCYGGSR	G	2 Carbamidomethyl (C)	spectrumId=5403 acqNumber=5403 ScanMode=MassScan Polarity=positive PeakProcessing=continuous Filter=ITMS + c NSI d Full ms2 896.27@cid40.00 [235.00-1805.00]
1	P02751-7|FINC_HUMAN	Isoform Fibronectin containing extra ED-B domain of Fibronectin OS=Homo sapiens GN=FN1	8432	268725	273	14.8	6639	1	1	1	896.278	1790.54	2	1790.81	-0.2675	68	83	0	84.91	5.5e-07	R	TYLGNALVCTCYGGSR	G	2 Carbamidomethyl (C)	spectrumId=8999 acqNumber=8999 ScanMode=MassScan Polarity=positive PeakProcessing=continuous Filter=ITMS + c NSI d Full ms2 896.28@cid40.00 [235.00-1805.00]
1	P02751-7|FINC_HUMAN	Isoform Fibronectin containing extra ED-B domain of Fibronectin OS=Homo sapiens GN=FN1	8432	268725	273	14.8	1875	1	1	1	597.859	1790.55	3	1790.81	-0.2541	68	83	0	51.1	0.0012	R	TYLGNALVCTCYGGSR	G	2 Carbamidomethyl (C)	spectrumId=4450 acqNumber=4450 ScanMode=MassScan Polarity=positive PeakProcessing=continuous Filter=ITMS + c NSI d Full ms2 597.86@cid40.00 [150.00-1210.00]
1	P02751-7|FINC_HUMAN	Isoform Fibronectin containing extra ED-B domain of Fibronectin OS=Homo sapiens GN=FN1	8432	268725	273	14.8	6640	1	1	1	896.285	1790.56	2	1790.81	-0.2519	68	83	0	86.52	3.8e-07	R	TYLGNALVCTCYGGSR	G	2 Carbamidomethyl (C)	spectrumId=9314 acqNumber=9314 ScanMode=MassScan Polarity=positive PeakProcessing=continuous Filter=ITMS + c NSI d Full ms2 896.29@cid40.00 [235.00-1805.00]
1	P02751-7|FINC_HUMAN	Isoform Fibronectin containing extra ED-B domain of Fibronectin OS=Homo sapiens GN=FN1	8432	268725	273	14.8	6641	1	1	1	896.291	1790.57	2	1790.81	-0.241	68	83	0	89.19	2.1e-07	R	TYLGNALVCTCYGGSR	G	2 Carbamidomethyl (C)	spectrumId=4839 acqNumber=4839 ScanMode=MassScan Polarity=positive PeakProcessing=continuous Filter=ITMS + c NSI d Full ms2 896.29@cid40.00 [235.00-1805.00]
1	P02751-7|FINC_HUMAN	Isoform Fibronectin containing extra ED-B domain of Fibronectin OS=Homo sapiens GN=FN1	8432	268725	273	14.8	6642	1	1	1	896.291	1790.57	2	1790.81	-0.2399	68	83	0	81.08	1.3e-06	R	TYLGNALVCTCYGGSR	G	2 Carbamidomethyl (C)	spectrumId=8691 acqNumber=8691 ScanMode=MassScan Polarity=positive PeakProcessing=continuous Filter=ITMS + c NSI d Full ms2 896.29@cid40.00 [235.00-1805.00]
1	P02751-7|FINC_HUMAN	Isoform Fibronectin containing extra ED-B domain of Fibronectin OS=Homo sapiens GN=FN1	8432	268725	273	14.8	6643	1	1	1	896.296	1790.58	2	1790.81	-0.23	68	83	0	80.66	1.5e-06	R	TYLGNALVCTCYGGSR	G	2 Carbamidomethyl (C)	spectrumId=9382 acqNumber=9382 ScanMode=MassScan Polarity=positive PeakProcessing=continuous Filter=ITMS + c NSI d Full ms2 896.30@cid40.00 [235.00-1805.00]
1	P02751-7|FINC_HUMAN	Isoform Fibronectin containing extra ED-B domain of Fibronectin OS=Homo sapiens GN=FN1	8432	268725	273	14.8	6644	1	1	1	896.307	1790.6	2	1790.81	-0.209	68	83	0	74.99	5.5e-06	R	TYLGNALVCTCYGGSR	G	2 Carbamidomethyl (C)	spectrumId=6600 acqNumber=6600 ScanMode=MassScan Polarity=positive PeakProcessing=continuous Filter=ITMS + c NSI d Full ms2 896.31@cid40.00 [235.00-1805.00]
1	P02751-7|FINC_HUMAN	Isoform Fibronectin containing extra ED-B domain of Fibronectin OS=Homo sapiens GN=FN1	8432	268725	273	14.8	6645	1	1	1	896.308	1790.6	2	1790.81	-0.206	68	83	0	73.9	7.1e-06	R	TYLGNALVCTCYGGSR	G	2 Carbamidomethyl (C)	spectrumId=7578 acqNumber=7578 ScanMode=MassScan Polarity=positive PeakProcessing=continuous Filter=ITMS + c NSI d Full ms2 896.31@cid40.00 [235.00-1805.00]
1	P02751-7|FINC_HUMAN	Isoform Fibronectin containing extra ED-B domain of Fibronectin OS=Homo sapiens GN=FN1	8432	268725	273	14.8	6646	1	1	1	896.32	1790.62	2	1790.81	-0.1833	68	83	0	89.66	1.9e-07	R	TYLGNALVCTCYGGSR	G	2 Carbamidomethyl (C)	spectrumId=4319 acqNumber=4319 ScanMode=MassScan Polarity=positive PeakProcessing=continuous Filter=ITMS + c NSI d Full ms2 896.32@cid40.00 [235.00-1805.00]
1	P02751-7|FINC_HUMAN	Isoform Fibronectin containing extra ED-B domain of Fibronectin OS=Homo sapiens GN=FN1	8432	268725	273	14.8	6647	1	1	1	896.326	1790.64	2	1790.81	-0.17	68	83	0	84.34	6.6e-07	R	TYLGNALVCTCYGGSR	G	2 Carbamidomethyl (C)	spectrumId=7419 acqNumber=7419 ScanMode=MassScan Polarity=positive PeakProcessing=continuous Filter=ITMS + c NSI d Full ms2 896.33@cid40.00 [235.00-1805.00]
1	P02751-7|FINC_HUMAN	Isoform Fibronectin containing extra ED-B domain of Fibronectin OS=Homo sapiens GN=FN1	8432	268725	273	14.8	1877	1	1	1	597.887	1790.64	3	1790.81	-0.1688	68	83	0	38.39	0.023	R	TYLGNALVCTCYGGSR	G	2 Carbamidomethyl (C)	spectrumId=4518 acqNumber=4518 ScanMode=MassScan Polarity=positive PeakProcessing=continuous Filter=ITMS + c NSI d Full ms2 597.89@cid40.00 [150.00-1805.00]
1	P02751-7|FINC_HUMAN	Isoform Fibronectin containing extra ED-B domain of Fibronectin OS=Homo sapiens GN=FN1	8432	268725	273	14.8	6648	1	1	1	896.328	1790.64	2	1790.81	-0.1674	68	83	0	91.89	1.2e-07	R	TYLGNALVCTCYGGSR	G	2 Carbamidomethyl (C)	spectrumId=4406 acqNumber=4406 ScanMode=MassScan Polarity=positive PeakProcessing=continuous Filter=ITMS + c NSI d Full ms2 896.33@cid40.00 [235.00-1805.00]
1	P02751-7|FINC_HUMAN	Isoform Fibronectin containing extra ED-B domain of Fibronectin OS=Homo sapiens GN=FN1	8432	268725	273	14.8	6649	1	1	1	896.329	1790.64	2	1790.81	-0.1651	68	83	0	93.68	7.7e-08	R	TYLGNALVCTCYGGSR	G	2 Carbamidomethyl (C)	spectrumId=4482 acqNumber=4482 ScanMode=MassScan Polarity=positive PeakProcessing=continuous Filter=ITMS + c NSI d Full ms2 896.33@cid40.00 [235.00-1805.00]
1	P02751-7|FINC_HUMAN	Isoform Fibronectin containing extra ED-B domain of Fibronectin OS=Homo sapiens GN=FN1	8432	268725	273	14.8	6650	1	1	1	896.331	1790.65	2	1790.81	-0.1598	68	83	0	98.71	2.4e-08	R	TYLGNALVCTCYGGSR	G	2 Carbamidomethyl (C)	spectrumId=8583 acqNumber=8583 ScanMode=MassScan Polarity=positive PeakProcessing=continuous Filter=ITMS + c NSI d Full ms2 896.33@cid40.00 [235.00-1805.00]
1	P02751-7|FINC_HUMAN	Isoform Fibronectin containing extra ED-B domain of Fibronectin OS=Homo sapiens GN=FN1	8432	268725	273	14.8	6651	1	1	1	896.339	1790.66	2	1790.81	-0.1451	68	83	0	96.52	4e-08	R	TYLGNALVCTCYGGSR	G	2 Carbamidomethyl (C)	spectrumId=4598 acqNumber=4598 ScanMode=MassScan Polarity=positive PeakProcessing=continuous Filter=ITMS + c NSI d Full ms2 896.34@cid40.00 [235.00-1805.00]
1	P02751-7|FINC_HUMAN	Isoform Fibronectin containing extra ED-B domain of Fibronectin OS=Homo sapiens GN=FN1	8432	268725	273	14.8	6652	1	1	1	896.34	1790.67	2	1790.81	-0.1425	68	83	0	78.83	2.4e-06	R	TYLGNALVCTCYGGSR	G	2 Carbamidomethyl (C)	spectrumId=10102 acqNumber=10102 ScanMode=MassScan Polarity=positive PeakProcessing=continuous Filter=ITMS + c NSI d Full ms2 896.34@cid40.00 [235.00-1805.00]
1	P02751-7|FINC_HUMAN	Isoform Fibronectin containing extra ED-B domain of Fibronectin OS=Homo sapiens GN=FN1	8432	268725	273	14.8	6653	1	1	1	896.345	1790.67	2	1790.81	-0.1333	68	83	0	52.09	0.0011	R	TYLGNALVCTCYGGSR	G	2 Carbamidomethyl (C)	spectrumId=10975 acqNumber=10975 ScanMode=MassScan Polarity=positive PeakProcessing=continuous Filter=ITMS + c NSI d Full ms2 896.34@cid40.00 [235.00-1805.00]
1	P02751-7|FINC_HUMAN	Isoform Fibronectin containing extra ED-B domain of Fibronectin OS=Homo sapiens GN=FN1	8432	268725	273	14.8	6654	1	1	1	896.347	1790.68	2	1790.81	-0.1292	68	83	0	71.79	1.2e-05	R	TYLGNALVCTCYGGSR	G	2 Carbamidomethyl (C)	spectrumId=9078 acqNumber=9078 ScanMode=MassScan Polarity=positive PeakProcessing=continuous Filter=ITMS + c NSI d Full ms2 896.35@cid40.00 [235.00-1805.00]
1	P02751-7|FINC_HUMAN	Isoform Fibronectin containing extra ED-B domain of Fibronectin OS=Homo sapiens GN=FN1	8432	268725	273	14.8	6655	1	1	1	896.353	1790.69	2	1790.81	-0.1166	68	83	0	84.02	7.2e-07	R	TYLGNALVCTCYGGSR	G	2 Carbamidomethyl (C)	spectrumId=5571 acqNumber=5571 ScanMode=MassScan Polarity=positive PeakProcessing=continuous Filter=ITMS + c NSI d Full ms2 896.35@cid40.00 [235.00-1805.00]
1	P02751-7|FINC_HUMAN	Isoform Fibronectin containing extra ED-B domain of Fibronectin OS=Homo sapiens GN=FN1	8432	268725	273	14.8	6656	1	1	1	896.354	1790.69	2	1790.81	-0.115	68	83	0	94.76	6.1e-08	R	TYLGNALVCTCYGGSR	G	2 Carbamidomethyl (C)	spectrumId=5094 acqNumber=5094 ScanMode=MassScan Polarity=positive PeakProcessing=continuous Filter=ITMS + c NSI d Full ms2 896.35@cid40.00 [235.00-1805.00]
1	P02751-7|FINC_HUMAN	Isoform Fibronectin containing extra ED-B domain of Fibronectin OS=Homo sapiens GN=FN1	8432	268725	273	14.8	6657	1	1	1	896.357	1790.7	2	1790.81	-0.108	68	83	0	85.62	5e-07	R	TYLGNALVCTCYGGSR	G	2 Carbamidomethyl (C)	spectrumId=6368 acqNumber=6368 ScanMode=MassScan Polarity=positive PeakProcessing=continuous Filter=ITMS + c NSI d Full ms2 896.36@cid40.00 [235.00-1805.00]
1	P02751-7|FINC_HUMAN	Isoform Fibronectin containing extra ED-B domain of Fibronectin OS=Homo sapiens GN=FN1	8432	268725	273	14.8	6658	1	1	1	896.359	1790.7	2	1790.81	-0.1055	68	83	0	84.01	7.3e-07	R	TYLGNALVCTCYGGSR	G	2 Carbamidomethyl (C)	spectrumId=4250 acqNumber=4250 ScanMode=MassScan Polarity=positive PeakProcessing=continuous Filter=ITMS + c NSI d Full ms2 896.36@cid40.00 [235.00-1805.00]
1	P02751-7|FINC_HUMAN	Isoform Fibronectin containing extra ED-B domain of Fibronectin OS=Homo sapiens GN=FN1	8432	268725	273	14.8	6659	1	1	1	896.363	1790.71	2	1790.81	-0.0957	68	83	0	84.21	6.9e-07	R	TYLGNALVCTCYGGSR	G	2 Carbamidomethyl (C)	spectrumId=10263 acqNumber=10263 ScanMode=MassScan Polarity=positive PeakProcessing=continuous Filter=ITMS + c NSI d Full ms2 896.36@cid40.00 [235.00-1805.00]
1	P02751-7|FINC_HUMAN	Isoform Fibronectin containing extra ED-B domain of Fibronectin OS=Homo sapiens GN=FN1	8432	268725	273	14.8	6660	1	1	1	896.367	1790.72	2	1790.81	-0.0894	68	83	0	87.28	3.4e-07	R	TYLGNALVCTCYGGSR	G	2 Carbamidomethyl (C)	spectrumId=7295 acqNumber=7295 ScanMode=MassScan Polarity=positive PeakProcessing=continuous Filter=ITMS + c NSI d Full ms2 896.37@cid40.00 [235.00-1805.00]
1	P02751-7|FINC_HUMAN	Isoform Fibronectin containing extra ED-B domain of Fibronectin OS=Homo sapiens GN=FN1	8432	268725	273	14.8	6661	1	1	1	896.379	1790.74	2	1790.81	-0.0645	68	83	0	87.24	3.5e-07	R	TYLGNALVCTCYGGSR	G	2 Carbamidomethyl (C)	spectrumId=6140 acqNumber=6140 ScanMode=MassScan Polarity=positive PeakProcessing=continuous Filter=ITMS + c NSI d Full ms2 896.38@cid40.00 [235.00-1805.00]
1	P02751-7|FINC_HUMAN	Isoform Fibronectin containing extra ED-B domain of Fibronectin OS=Homo sapiens GN=FN1	8432	268725	273	14.8	6662	1	1	1	896.393	1790.77	2	1790.81	-0.0374	68	83	0	58.04	0.00029	R	TYLGNALVCTCYGGSR	G	2 Carbamidomethyl (C)	spectrumId=6856 acqNumber=6856 ScanMode=MassScan Polarity=positive PeakProcessing=continuous Filter=ITMS + c NSI d Full ms2 896.39@cid40.00 [235.00-1805.00]
1	P02751-7|FINC_HUMAN	Isoform Fibronectin containing extra ED-B domain of Fibronectin OS=Homo sapiens GN=FN1	8432	268725	273	14.8	6663	1	1	1	896.409	1790.8	2	1790.81	-0.0039	68	83	0	65.64	5e-05	R	TYLGNALVCTCYGGSR	G	2 Carbamidomethyl (C)	spectrumId=6464 acqNumber=6464 ScanMode=MassScan Polarity=positive PeakProcessing=continuous Filter=ITMS + c NSI d Full ms2 896.41@cid40.00 [235.00-1805.00]
1	P02751-7|FINC_HUMAN	Isoform Fibronectin containing extra ED-B domain of Fibronectin OS=Homo sapiens GN=FN1	8432	268725	273	14.8	6664	1	1	1	896.418	1790.82	2	1790.81	0.0139	68	83	0	96.48	4.1e-08	R	TYLGNALVCTCYGGSR	G	2 Carbamidomethyl (C)	spectrumId=5238 acqNumber=5238 ScanMode=MassScan Polarity=positive PeakProcessing=continuous Filter=ITMS + c NSI d Full ms2 896.42@cid40.00 [235.00-1805.00]
1	P02751-7|FINC_HUMAN	Isoform Fibronectin containing extra ED-B domain of Fibronectin OS=Homo sapiens GN=FN1	8432	268725	273	14.8	6665	1	1	1	896.453	1790.89	2	1790.81	0.0844	68	83	0	80.47	1.6e-06	R	TYLGNALVCTCYGGSR	G	2 Carbamidomethyl (C)	spectrumId=10336 acqNumber=10336 ScanMode=MassScan Polarity=positive PeakProcessing=continuous Filter=ITMS + c NSI d Full ms2 896.45@cid40.00 [235.00-1805.00]
1	P02751-7|FINC_HUMAN	Isoform Fibronectin containing extra ED-B domain of Fibronectin OS=Homo sapiens GN=FN1	8432	268725	273	14.8	1884	1	1	1	597.971	1790.89	3	1790.81	0.0845	68	83	0	35.78	0.042	R	TYLGNALVCTCYGGSR	G	2 Carbamidomethyl (C)	spectrumId=5236 acqNumber=5236 ScanMode=MassScan Polarity=positive PeakProcessing=continuous Filter=ITMS + c NSI d Full ms2 597.97@cid40.00 [150.00-1210.00]
1	P02751-7|FINC_HUMAN	Isoform Fibronectin containing extra ED-B domain of Fibronectin OS=Homo sapiens GN=FN1	8432	268725	273	14.8	6666	1	1	1	896.472	1790.93	2	1790.81	0.1225	68	83	0	75.02	5.6e-06	R	TYLGNALVCTCYGGSR	G	2 Carbamidomethyl (C)	spectrumId=9674 acqNumber=9674 ScanMode=MassScan Polarity=positive PeakProcessing=continuous Filter=ITMS + c NSI d Full ms2 896.47@cid40.00 [235.00-1805.00]
1	P02751-7|FINC_HUMAN	Isoform Fibronectin containing extra ED-B domain of Fibronectin OS=Homo sapiens GN=FN1	8432	268725	273	14.8	6667	1	1	1	896.482	1790.95	2	1790.81	0.1407	68	83	0	87.98	2.9e-07	R	TYLGNALVCTCYGGSR	G	2 Carbamidomethyl (C)	spectrumId=4983 acqNumber=4983 ScanMode=MassScan Polarity=positive PeakProcessing=continuous Filter=ITMS + c NSI d Full ms2 896.48@cid40.00 [235.00-1805.00]
1	P02751-7|FINC_HUMAN	Isoform Fibronectin containing extra ED-B domain of Fibronectin OS=Homo sapiens GN=FN1	8432	268725	273	14.8	6668	1	1	1	896.493	1790.97	2	1790.81	0.1629	68	83	0	86	4.5e-07	R	TYLGNALVCTCYGGSR	G	2 Carbamidomethyl (C)	spectrumId=8356 acqNumber=8356 ScanMode=MassScan Polarity=positive PeakProcessing=continuous Filter=ITMS + c NSI d Full ms2 896.49@cid40.00 [235.00-1805.00]
1	P02751-7|FINC_HUMAN	Isoform Fibronectin containing extra ED-B domain of Fibronectin OS=Homo sapiens GN=FN1	8432	268725	273	14.8	6669	1	1	1	896.515	1791.02	2	1790.81	0.2082	68	83	0	74.37	6.5e-06	R	TYLGNALVCTCYGGSR	G	2 Carbamidomethyl (C)	spectrumId=8772 acqNumber=8772 ScanMode=MassScan Polarity=positive PeakProcessing=continuous Filter=ITMS + c NSI d Full ms2 896.52@cid40.00 [235.00-1805.00]
1	P02751-7|FINC_HUMAN	Isoform Fibronectin containing extra ED-B domain of Fibronectin OS=Homo sapiens GN=FN1	8432	268725	273	14.8	6670	1	1	1	896.52	1791.03	2	1790.81	0.218	68	83	0	49.12	0.0022	R	TYLGNALVCTCYGGSR	G	2 Carbamidomethyl (C)	spectrumId=11330 acqNumber=11330 ScanMode=MassScan Polarity=positive PeakProcessing=continuous Filter=ITMS + c NSI d Full ms2 896.52@cid40.00 [235.00-1805.00]
1	P02751-7|FINC_HUMAN	Isoform Fibronectin containing extra ED-B domain of Fibronectin OS=Homo sapiens GN=FN1	8432	268725	273	14.8	6671	1	1	1	896.53	1791.05	2	1790.81	0.2376	68	83	0	73.24	8.4e-06	R	TYLGNALVCTCYGGSR	G	2 Carbamidomethyl (C)	spectrumId=9875 acqNumber=9875 ScanMode=MassScan Polarity=positive PeakProcessing=continuous Filter=ITMS + c NSI d Full ms2 896.53@cid40.00 [235.00-1805.00]
1	P02751-7|FINC_HUMAN	Isoform Fibronectin containing extra ED-B domain of Fibronectin OS=Homo sapiens GN=FN1	8432	268725	273	14.8	1892	1	1	1	598.03	1791.07	3	1790.81	0.2595	68	83	0	39.12	0.019	R	TYLGNALVCTCYGGSR	G	2 Carbamidomethyl (C)	spectrumId=4798 acqNumber=4798 ScanMode=MassScan Polarity=positive PeakProcessing=continuous Filter=ITMS + c NSI d Full ms2 598.03@cid40.00 [150.00-1210.00]
1	P02751-7|FINC_HUMAN	Isoform Fibronectin containing extra ED-B domain of Fibronectin OS=Homo sapiens GN=FN1	8432	268725	273	14.8	6672	1	1	1	896.573	1791.13	2	1790.81	0.3232	68	83	0	64.27	6.2e-05	R	TYLGNALVCTCYGGSR	G	2 Carbamidomethyl (C)	spectrumId=9240 acqNumber=9240 ScanMode=MassScan Polarity=positive PeakProcessing=continuous Filter=ITMS + c NSI d Full ms2 896.57@cid40.00 [235.00-1805.00]
1	P02751-7|FINC_HUMAN	Isoform Fibronectin containing extra ED-B domain of Fibronectin OS=Homo sapiens GN=FN1	8432	268725	273	14.8	1896	1	1	1	598.058	1791.15	3	1790.81	0.3447	68	84	1	47.01	0.003	R	TYLGNALVCTCYGGSRG	F	Carbamidomethyl (C)	spectrumId=9359 acqNumber=9359 ScanMode=MassScan Polarity=positive PeakProcessing=continuous Filter=ITMS + c NSI d Full ms2 598.06@cid40.00 [150.00-1210.00]
1	P02751-7|FINC_HUMAN	Isoform Fibronectin containing extra ED-B domain of Fibronectin OS=Homo sapiens GN=FN1	8432	268725	273	14.8	6673	1	1	1	896.605	1791.19	2	1790.81	0.3864	68	83	0	45.53	0.0046	R	TYLGNALVCTCYGGSR	G	2 Carbamidomethyl (C)	spectrumId=4144 acqNumber=4144 ScanMode=MassScan Polarity=positive PeakProcessing=continuous Filter=ITMS + c NSI d Full ms2 896.60@cid40.00 [235.00-2000.00]
1	P02751-7|FINC_HUMAN	Isoform Fibronectin containing extra ED-B domain of Fibronectin OS=Homo sapiens GN=FN1	8432	268725	273	14.8	1899	1	1	1	598.082	1791.22	3	1790.81	0.4146	68	83	0	37.59	0.026	R	TYLGNALVCTCYGGSR	G	2 Carbamidomethyl (C)	spectrumId=5702 acqNumber=5702 ScanMode=MassScan Polarity=positive PeakProcessing=continuous Filter=ITMS + c NSI d Full ms2 598.08@cid40.00 [150.00-1210.00]
1	P02751-7|FINC_HUMAN	Isoform Fibronectin containing extra ED-B domain of Fibronectin OS=Homo sapiens GN=FN1	8432	268725	273	14.8	6674	1	1	1	896.628	1791.24	2	1790.81	0.4327	68	83	0	80.74	1.4e-06	R	TYLGNALVCTCYGGSR	G	2 Carbamidomethyl (C)	spectrumId=6952 acqNumber=6952 ScanMode=MassScan Polarity=positive PeakProcessing=continuous Filter=ITMS + c NSI d Full ms2 896.63@cid40.00 [235.00-1805.00]
1	P02751-7|FINC_HUMAN	Isoform Fibronectin containing extra ED-B domain of Fibronectin OS=Homo sapiens GN=FN1	8432	268725	273	14.8	6675	1	1	1	896.631	1791.25	2	1790.81	0.4389	68	83	0	81.94	1e-06	R	TYLGNALVCTCYGGSR	G	2 Carbamidomethyl (C)	spectrumId=5646 acqNumber=5646 ScanMode=MassScan Polarity=positive PeakProcessing=continuous Filter=ITMS + c NSI d Full ms2 896.63@cid40.00 [235.00-1805.00]
1	P02751-7|FINC_HUMAN	Isoform Fibronectin containing extra ED-B domain of Fibronectin OS=Homo sapiens GN=FN1	8432	268725	273	14.8	6676	1	1	1	896.671	1791.33	2	1790.81	0.52	68	83	0	78.34	2.4e-06	R	TYLGNALVCTCYGGSR	G	2 Carbamidomethyl (C)	spectrumId=11188 acqNumber=11188 ScanMode=MassScan Polarity=positive PeakProcessing=continuous Filter=ITMS + c NSI d Full ms2 896.67@cid40.00 [235.00-1805.00]
1	P02751-7|FINC_HUMAN	Isoform Fibronectin containing extra ED-B domain of Fibronectin OS=Homo sapiens GN=FN1	8432	268725	273	14.8	6677	1	1	1	896.677	1791.34	2	1790.81	0.531	68	83	0	86.1	4e-07	R	TYLGNALVCTCYGGSR	G	2 Carbamidomethyl (C)	spectrumId=10676 acqNumber=10676 ScanMode=MassScan Polarity=positive PeakProcessing=continuous Filter=ITMS + c NSI d Full ms2 896.68@cid40.00 [235.00-1805.00]
1	P02751-7|FINC_HUMAN	Isoform Fibronectin containing extra ED-B domain of Fibronectin OS=Homo sapiens GN=FN1	8432	268725	273	14.8	1905	1	1	1	598.128	1791.36	3	1790.81	0.5554	68	83	0	39.48	0.017	R	TYLGNALVCTCYGGSR	G	2 Carbamidomethyl (C)	spectrumId=5438 acqNumber=5438 ScanMode=MassScan Polarity=positive PeakProcessing=continuous Filter=ITMS + c NSI d Full ms2 598.13@cid40.00 [150.00-1210.00]
1	P02751-7|FINC_HUMAN	Isoform Fibronectin containing extra ED-B domain of Fibronectin OS=Homo sapiens GN=FN1	8432	268725	273	14.8	6678	1	1	1	896.693	1791.37	2	1790.81	0.5626	68	83	0	74.89	5.3e-06	R	TYLGNALVCTCYGGSR	G	2 Carbamidomethyl (C)	spectrumId=10486 acqNumber=10486 ScanMode=MassScan Polarity=positive PeakProcessing=continuous Filter=ITMS + c NSI d Full ms2 896.69@cid40.00 [235.00-1805.00]
1	P02751-7|FINC_HUMAN	Isoform Fibronectin containing extra ED-B domain of Fibronectin OS=Homo sapiens GN=FN1	8432	268725	273	14.8	1906	1	1	1	598.14	1791.4	3	1790.81	0.5897	68	83	0	36.86	0.031	R	TYLGNALVCTCYGGSR	G	2 Carbamidomethyl (C)	spectrumId=8619 acqNumber=8619 ScanMode=MassScan Polarity=positive PeakProcessing=continuous Filter=ITMS + c NSI d Full ms2 598.14@cid40.00 [150.00-1210.00]
1	P02751-7|FINC_HUMAN	Isoform Fibronectin containing extra ED-B domain of Fibronectin OS=Homo sapiens GN=FN1	8432	268725	273	14.8	6679	1	1	1	896.722	1791.43	2	1790.81	0.6223	68	83	0	88.38	2.4e-07	R	TYLGNALVCTCYGGSR	G	2 Carbamidomethyl (C)	spectrumId=9591 acqNumber=9591 ScanMode=MassScan Polarity=positive PeakProcessing=continuous Filter=ITMS + c NSI d Full ms2 896.72@cid40.00 [235.00-1805.00]
1	P02751-7|FINC_HUMAN	Isoform Fibronectin containing extra ED-B domain of Fibronectin OS=Homo sapiens GN=FN1	8432	268725	273	14.8	6680	1	1	1	896.729	1791.44	2	1790.81	0.6362	68	83	0	76.04	4.1e-06	R	TYLGNALVCTCYGGSR	G	2 Carbamidomethyl (C)	spectrumId=8442 acqNumber=8442 ScanMode=MassScan Polarity=positive PeakProcessing=continuous Filter=ITMS + c NSI d Full ms2 896.73@cid40.00 [235.00-1805.00]
1	P02751-7|FINC_HUMAN	Isoform Fibronectin containing extra ED-B domain of Fibronectin OS=Homo sapiens GN=FN1	8432	268725	273	14.8	6681	1	1	1	896.76	1791.51	2	1790.81	0.6984	68	83	0	84.63	5.8e-07	R	TYLGNALVCTCYGGSR	G	2 Carbamidomethyl (C)	spectrumId=8263 acqNumber=8263 ScanMode=MassScan Polarity=positive PeakProcessing=continuous Filter=ITMS + c NSI d Full ms2 896.76@cid40.00 [235.00-1805.00]
1	P02751-7|FINC_HUMAN	Isoform Fibronectin containing extra ED-B domain of Fibronectin OS=Homo sapiens GN=FN1	8432	268725	273	14.8	6682	1	1	1	896.766	1791.52	2	1790.81	0.7102	68	83	0	83.16	8.2e-07	R	TYLGNALVCTCYGGSR	G	2 Carbamidomethyl (C)	spectrumId=4667 acqNumber=4667 ScanMode=MassScan Polarity=positive PeakProcessing=continuous Filter=ITMS + c NSI d Full ms2 896.77@cid40.00 [235.00-1805.00]
1	P02751-7|FINC_HUMAN	Isoform Fibronectin containing extra ED-B domain of Fibronectin OS=Homo sapiens GN=FN1	8432	268725	273	14.8	6683	1	1	1	896.773	1791.53	2	1790.81	0.7224	68	83	0	78.4	2.5e-06	R	TYLGNALVCTCYGGSR	G	2 Carbamidomethyl (C)	spectrumId=7659 acqNumber=7659 ScanMode=MassScan Polarity=positive PeakProcessing=continuous Filter=ITMS + c NSI d Full ms2 896.77@cid40.00 [235.00-1805.00]
1	P02751-7|FINC_HUMAN	Isoform Fibronectin containing extra ED-B domain of Fibronectin OS=Homo sapiens GN=FN1	8432	268725	273	14.8	6684	1	1	1	896.773	1791.53	2	1790.81	0.7237	68	83	0	88.17	2.6e-07	R	TYLGNALVCTCYGGSR	G	2 Carbamidomethyl (C)	spectrumId=9494 acqNumber=9494 ScanMode=MassScan Polarity=positive PeakProcessing=continuous Filter=ITMS + c NSI d Full ms2 896.77@cid40.00 [235.00-1805.00]
1	P02751-7|FINC_HUMAN	Isoform Fibronectin containing extra ED-B domain of Fibronectin OS=Homo sapiens GN=FN1	8432	268725	273	14.8	6685	1	1	1	896.774	1791.53	2	1790.81	0.7249	68	83	0	72.58	9.5e-06	R	TYLGNALVCTCYGGSR	G	2 Carbamidomethyl (C)	spectrumId=5379 acqNumber=5379 ScanMode=MassScan Polarity=positive PeakProcessing=continuous Filter=ITMS + c NSI d Full ms2 896.77@cid40.00 [235.00-1805.00]
1	P02751-7|FINC_HUMAN	Isoform Fibronectin containing extra ED-B domain of Fibronectin OS=Homo sapiens GN=FN1	8432	268725	273	14.8	1910	1	1	1	598.185	1791.53	3	1790.81	0.7252	68	83	0	42.7	0.0088	R	TYLGNALVCTCYGGSR	G	2 Carbamidomethyl (C)	spectrumId=10651 acqNumber=10651 ScanMode=MassScan Polarity=positive PeakProcessing=continuous Filter=ITMS + c NSI d Full ms2 598.18@cid40.00 [150.00-1210.00]
1	P02751-7|FINC_HUMAN	Isoform Fibronectin containing extra ED-B domain of Fibronectin OS=Homo sapiens GN=FN1	8432	268725	273	14.8	6686	1	1	1	896.781	1791.55	2	1790.81	0.7387	68	83	0	79.18	2.1e-06	R	TYLGNALVCTCYGGSR	G	2 Carbamidomethyl (C)	spectrumId=8510 acqNumber=8510 ScanMode=MassScan Polarity=positive PeakProcessing=continuous Filter=ITMS + c NSI d Full ms2 896.78@cid40.00 [235.00-1805.00]
1	P02751-7|FINC_HUMAN	Isoform Fibronectin containing extra ED-B domain of Fibronectin OS=Homo sapiens GN=FN1	8432	268725	273	14.8	6687	1	1	1	896.803	1791.59	2	1790.81	0.7829	68	83	0	84.61	5.9e-07	R	TYLGNALVCTCYGGSR	G	2 Carbamidomethyl (C)	spectrumId=9768 acqNumber=9768 ScanMode=MassScan Polarity=positive PeakProcessing=continuous Filter=ITMS + c NSI d Full ms2 896.80@cid40.00 [235.00-1805.00]
1	P02751-7|FINC_HUMAN	Isoform Fibronectin containing extra ED-B domain of Fibronectin OS=Homo sapiens GN=FN1	8432	268725	273	14.8	6688	1	1	1	896.803	1791.59	2	1790.81	0.7829	68	83	0	93.08	8.3e-08	R	TYLGNALVCTCYGGSR	G	2 Carbamidomethyl (C)	spectrumId=10006 acqNumber=10006 ScanMode=MassScan Polarity=positive PeakProcessing=continuous Filter=ITMS + c NSI d Full ms2 896.80@cid40.00 [235.00-1805.00]
1	P02751-7|FINC_HUMAN	Isoform Fibronectin containing extra ED-B domain of Fibronectin OS=Homo sapiens GN=FN1	8432	268725	273	14.8	6689	1	1	1	896.804	1791.59	2	1790.81	0.7849	68	83	0	77.7	2.9e-06	R	TYLGNALVCTCYGGSR	G	2 Carbamidomethyl (C)	spectrumId=6220 acqNumber=6220 ScanMode=MassScan Polarity=positive PeakProcessing=continuous Filter=ITMS + c NSI d Full ms2 896.80@cid40.00 [235.00-1805.00]
1	P02751-7|FINC_HUMAN	Isoform Fibronectin containing extra ED-B domain of Fibronectin OS=Homo sapiens GN=FN1	8432	268725	273	14.8	6690	1	1	1	896.814	1791.61	2	1790.81	0.8059	68	83	0	87.61	2.9e-07	R	TYLGNALVCTCYGGSR	G	2 Carbamidomethyl (C)	spectrumId=4738 acqNumber=4738 ScanMode=MassScan Polarity=positive PeakProcessing=continuous Filter=ITMS + c NSI d Full ms2 896.81@cid40.00 [235.00-1805.00]
1	P02751-7|FINC_HUMAN	Isoform Fibronectin containing extra ED-B domain of Fibronectin OS=Homo sapiens GN=FN1	8432	268725	273	14.8	6691	1	1	1	896.817	1791.62	2	1790.81	0.8112	68	83	0	77.08	3.3e-06	R	TYLGNALVCTCYGGSR	G	2 Carbamidomethyl (C)	spectrumId=4834 acqNumber=4834 ScanMode=MassScan Polarity=positive PeakProcessing=continuous Filter=ITMS + c NSI d Full ms2 896.82@cid40.00 [235.00-1805.00]
1	P02751-7|FINC_HUMAN	Isoform Fibronectin containing extra ED-B domain of Fibronectin OS=Homo sapiens GN=FN1	8432	268725	273	14.8	6692	1	1	1	896.821	1791.63	2	1790.81	0.8198	68	83	0	91.33	1.2e-07	R	TYLGNALVCTCYGGSR	G	2 Carbamidomethyl (C)	spectrumId=4318 acqNumber=4318 ScanMode=MassScan Polarity=positive PeakProcessing=continuous Filter=ITMS + c NSI d Full ms2 896.82@cid40.00 [235.00-1805.00]
1	P02751-7|FINC_HUMAN	Isoform Fibronectin containing extra ED-B domain of Fibronectin OS=Homo sapiens GN=FN1	8432	268725	273	14.8	6693	1	1	1	896.828	1791.64	2	1790.81	0.8338	68	83	0	54.56	0.00058	R	TYLGNALVCTCYGGSR	G	2 Carbamidomethyl (C)	spectrumId=6044 acqNumber=6044 ScanMode=MassScan Polarity=positive PeakProcessing=continuous Filter=ITMS + c NSI d Full ms2 896.83@cid40.00 [235.00-1805.00]
1	P02751-7|FINC_HUMAN	Isoform Fibronectin containing extra ED-B domain of Fibronectin OS=Homo sapiens GN=FN1	8432	268725	273	14.8	6694	1	1	1	896.831	1791.65	2	1790.81	0.8397	68	83	0	87.17	3.2e-07	R	TYLGNALVCTCYGGSR	G	2 Carbamidomethyl (C)	spectrumId=4390 acqNumber=4390 ScanMode=MassScan Polarity=positive PeakProcessing=continuous Filter=ITMS + c NSI d Full ms2 896.83@cid40.00 [235.00-1805.00]
1	P02751-7|FINC_HUMAN	Isoform Fibronectin containing extra ED-B domain of Fibronectin OS=Homo sapiens GN=FN1	8432	268725	273	14.8	6695	1	1	1	896.837	1791.66	2	1790.81	0.8518	68	83	0	77.97	2.6e-06	R	TYLGNALVCTCYGGSR	G	2 Carbamidomethyl (C)	spectrumId=5715 acqNumber=5715 ScanMode=MassScan Polarity=positive PeakProcessing=continuous Filter=ITMS + c NSI d Full ms2 896.84@cid40.00 [235.00-1805.00]
1	P02751-7|FINC_HUMAN	Isoform Fibronectin containing extra ED-B domain of Fibronectin OS=Homo sapiens GN=FN1	8432	268725	273	14.8	6696	1	1	1	896.838	1791.66	2	1790.81	0.8542	68	83	0	80.62	1.4e-06	R	TYLGNALVCTCYGGSR	G	2 Carbamidomethyl (C)	spectrumId=5164 acqNumber=5164 ScanMode=MassScan Polarity=positive PeakProcessing=continuous Filter=ITMS + c NSI d Full ms2 896.84@cid40.00 [235.00-1805.00]
1	P02751-7|FINC_HUMAN	Isoform Fibronectin containing extra ED-B domain of Fibronectin OS=Homo sapiens GN=FN1	8432	268725	273	14.8	6697	1	1	1	896.843	1791.67	2	1790.81	0.8635	68	83	0	82.55	9.2e-07	R	TYLGNALVCTCYGGSR	G	2 Carbamidomethyl (C)	spectrumId=7164 acqNumber=7164 ScanMode=MassScan Polarity=positive PeakProcessing=continuous Filter=ITMS + c NSI d Full ms2 896.84@cid40.00 [235.00-1805.00]
1	P02751-7|FINC_HUMAN	Isoform Fibronectin containing extra ED-B domain of Fibronectin OS=Homo sapiens GN=FN1	8432	268725	273	14.8	6698	1	1	1	896.848	1791.68	2	1790.81	0.8729	68	83	0	96.02	4.1e-08	R	TYLGNALVCTCYGGSR	G	2 Carbamidomethyl (C)	spectrumId=6672 acqNumber=6672 ScanMode=MassScan Polarity=positive PeakProcessing=continuous Filter=ITMS + c NSI d Full ms2 896.85@cid40.00 [235.00-1805.00]
1	P02751-7|FINC_HUMAN	Isoform Fibronectin containing extra ED-B domain of Fibronectin OS=Homo sapiens GN=FN1	8432	268725	273	14.8	6699	1	1	1	896.859	1791.7	2	1790.81	0.8945	68	83	0	75.32	4.8e-06	R	TYLGNALVCTCYGGSR	G	2 Carbamidomethyl (C)	spectrumId=6543 acqNumber=6543 ScanMode=MassScan Polarity=positive PeakProcessing=continuous Filter=ITMS + c NSI d Full ms2 896.86@cid40.00 [235.00-2000.00]
1	P02751-7|FINC_HUMAN	Isoform Fibronectin containing extra ED-B domain of Fibronectin OS=Homo sapiens GN=FN1	8432	268725	273	14.8	6700	1	1	1	896.859	1791.7	2	1790.81	0.8955	68	83	0	74.73	5.5e-06	R	TYLGNALVCTCYGGSR	G	2 Carbamidomethyl (C)	spectrumId=9071 acqNumber=9071 ScanMode=MassScan Polarity=positive PeakProcessing=continuous Filter=ITMS + c NSI d Full ms2 896.86@cid40.00 [235.00-1805.00]
1	P02751-7|FINC_HUMAN	Isoform Fibronectin containing extra ED-B domain of Fibronectin OS=Homo sapiens GN=FN1	8432	268725	273	14.8	1911	1	1	1	598.246	1791.72	3	1790.81	0.9081	68	83	0	52.44	0.00095	R	TYLGNALVCTCYGGSR	G	2 Carbamidomethyl (C)	spectrumId=4586 acqNumber=4586 ScanMode=MassScan Polarity=positive PeakProcessing=continuous Filter=ITMS + c NSI d Full ms2 598.25@cid40.00 [150.00-1210.00]
1	P02751-7|FINC_HUMAN	Isoform Fibronectin containing extra ED-B domain of Fibronectin OS=Homo sapiens GN=FN1	8432	268725	273	14.8	1912	1	1	1	598.247	1791.72	3	1790.81	0.9103	68	83	0	53.51	0.00074	R	TYLGNALVCTCYGGSR	G	2 Carbamidomethyl (C)	spectrumId=4326 acqNumber=4326 ScanMode=MassScan Polarity=positive PeakProcessing=continuous Filter=ITMS + c NSI d Full ms2 598.25@cid40.00 [150.00-1210.00]
1	P02751-7|FINC_HUMAN	Isoform Fibronectin containing extra ED-B domain of Fibronectin OS=Homo sapiens GN=FN1	8432	268725	273	14.8	1913	1	1	1	598.252	1791.73	3	1790.81	0.9255	68	83	0	41.95	0.011	R	TYLGNALVCTCYGGSR	G	2 Carbamidomethyl (C)	spectrumId=4658 acqNumber=4658 ScanMode=MassScan Polarity=positive PeakProcessing=continuous Filter=ITMS + c NSI d Full ms2 598.25@cid40.00 [150.00-1210.00]
1	P02751-7|FINC_HUMAN	Isoform Fibronectin containing extra ED-B domain of Fibronectin OS=Homo sapiens GN=FN1	8432	268725	273	14.8	6701	1	1	1	896.875	1791.74	2	1790.81	0.9272	68	83	0	68.75	2.2e-05	R	TYLGNALVCTCYGGSR	G	2 Carbamidomethyl (C)	spectrumId=7380 acqNumber=7380 ScanMode=MassScan Polarity=positive PeakProcessing=continuous Filter=ITMS + c NSI d Full ms2 896.87@cid40.00 [235.00-1805.00]
1	P02751-7|FINC_HUMAN	Isoform Fibronectin containing extra ED-B domain of Fibronectin OS=Homo sapiens GN=FN1	8432	268725	273	14.8	6702	1	1	1	896.882	1791.75	2	1790.81	0.9416	68	83	0	91.94	1e-07	R	TYLGNALVCTCYGGSR	G	2 Carbamidomethyl (C)	spectrumId=8984 acqNumber=8984 ScanMode=MassScan Polarity=positive PeakProcessing=continuous Filter=ITMS + c NSI d Full ms2 896.88@cid40.00 [235.00-1805.00]
1	P02751-7|FINC_HUMAN	Isoform Fibronectin containing extra ED-B domain of Fibronectin OS=Homo sapiens GN=FN1	8432	268725	273	14.8	6703	1	1	1	896.884	1791.75	2	1790.81	0.9447	68	83	0	63.28	7.5e-05	R	TYLGNALVCTCYGGSR	G	2 Carbamidomethyl (C)	spectrumId=10760 acqNumber=10760 ScanMode=MassScan Polarity=positive PeakProcessing=continuous Filter=ITMS + c NSI d Full ms2 896.88@cid40.00 [235.00-1805.00]
1	P02751-7|FINC_HUMAN	Isoform Fibronectin containing extra ED-B domain of Fibronectin OS=Homo sapiens GN=FN1	8432	268725	273	14.8	6704	1	1	1	896.885	1791.76	2	1790.81	0.9475	68	83	0	71.67	1.1e-05	R	TYLGNALVCTCYGGSR	G	2 Carbamidomethyl (C)	spectrumId=10175 acqNumber=10175 ScanMode=MassScan Polarity=positive PeakProcessing=continuous Filter=ITMS + c NSI d Full ms2 896.89@cid40.00 [235.00-1805.00]
1	P02751-7|FINC_HUMAN	Isoform Fibronectin containing extra ED-B domain of Fibronectin OS=Homo sapiens GN=FN1	8432	268725	273	14.8	6705	1	1	1	896.892	1791.77	2	1790.81	0.9619	68	83	0	102.84	8.2e-09	R	TYLGNALVCTCYGGSR	G	2 Carbamidomethyl (C)	spectrumId=8678 acqNumber=8678 ScanMode=MassScan Polarity=positive PeakProcessing=continuous Filter=ITMS + c NSI d Full ms2 896.89@cid40.00 [235.00-1805.00]
1	P02751-7|FINC_HUMAN	Isoform Fibronectin containing extra ED-B domain of Fibronectin OS=Homo sapiens GN=FN1	8432	268725	273	14.8	6706	1	1	1	896.9	1791.79	2	1790.81	0.977	68	83	0	78.65	2.2e-06	R	TYLGNALVCTCYGGSR	G	2 Carbamidomethyl (C)	spectrumId=6763 acqNumber=6763 ScanMode=MassScan Polarity=positive PeakProcessing=continuous Filter=ITMS + c NSI d Full ms2 896.90@cid40.00 [235.00-1805.00]
1	P02751-7|FINC_HUMAN	Isoform Fibronectin containing extra ED-B domain of Fibronectin OS=Homo sapiens GN=FN1	8432	268725	273	14.8	6707	1	1	1	896.904	1791.79	2	1790.81	0.986	68	83	0	99.03	2e-08	R	TYLGNALVCTCYGGSR	G	2 Carbamidomethyl (C)	spectrumId=8042 acqNumber=8042 ScanMode=MassScan Polarity=positive PeakProcessing=continuous Filter=ITMS + c NSI d Full ms2 896.90@cid40.00 [235.00-1805.00]
1	P02751-7|FINC_HUMAN	Isoform Fibronectin containing extra ED-B domain of Fibronectin OS=Homo sapiens GN=FN1	8432	268725	273	14.8	6708	1	1	1	896.91	1791.81	2	1790.81	0.997	68	83	0	71.58	1.1e-05	R	TYLGNALVCTCYGGSR	G	2 Carbamidomethyl (C)	spectrumId=10834 acqNumber=10834 ScanMode=MassScan Polarity=positive PeakProcessing=continuous Filter=ITMS + c NSI d Full ms2 896.91@cid40.00 [235.00-1805.00]
1	P02751-7|FINC_HUMAN	Isoform Fibronectin containing extra ED-B domain of Fibronectin OS=Homo sapiens GN=FN1	8432	268725	273	14.8	6709	1	1	1	896.918	1791.82	2	1790.81	1.0145	68	83	0	64.65	5.4e-05	R	TYLGNALVCTCYGGSR	G	2 Carbamidomethyl (C)	spectrumId=5475 acqNumber=5475 ScanMode=MassScan Polarity=positive PeakProcessing=continuous Filter=ITMS + c NSI d Full ms2 896.92@cid40.00 [235.00-1805.00]
1	P02751-7|FINC_HUMAN	Isoform Fibronectin containing extra ED-B domain of Fibronectin OS=Homo sapiens GN=FN1	8432	268725	273	14.8	6710	1	1	1	896.931	1791.85	2	1790.81	1.0395	68	83	0	86.39	3.6e-07	R	TYLGNALVCTCYGGSR	G	2 Carbamidomethyl (C)	spectrumId=8158 acqNumber=8158 ScanMode=MassScan Polarity=positive PeakProcessing=continuous Filter=ITMS + c NSI d Full ms2 896.93@cid40.00 [235.00-1805.00]
1	P02751-7|FINC_HUMAN	Isoform Fibronectin containing extra ED-B domain of Fibronectin OS=Homo sapiens GN=FN1	8432	268725	273	14.8	1917	1	1	1	598.297	1791.87	3	1790.81	1.0623	68	83	0	41.99	0.011	R	TYLGNALVCTCYGGSR	G	2 Carbamidomethyl (C)	spectrumId=10239 acqNumber=10239 ScanMode=MassScan Polarity=positive PeakProcessing=continuous Filter=ITMS + c NSI d Full ms2 598.30@cid40.00 [150.00-1805.00]
1	P02751-7|FINC_HUMAN	Isoform Fibronectin containing extra ED-B domain of Fibronectin OS=Homo sapiens GN=FN1	8432	268725	273	14.8	6711	1	1	1	896.945	1791.88	2	1790.81	1.0681	68	83	0	74.43	5.7e-06	R	TYLGNALVCTCYGGSR	G	2 Carbamidomethyl (C)	spectrumId=7524 acqNumber=7524 ScanMode=MassScan Polarity=positive PeakProcessing=continuous Filter=ITMS + c NSI d Full ms2 896.95@cid40.00 [235.00-1805.00]
1	P02751-7|FINC_HUMAN	Isoform Fibronectin containing extra ED-B domain of Fibronectin OS=Homo sapiens GN=FN1	8432	268725	273	14.8	1918	1	1	1	598.303	1791.89	3	1790.81	1.0804	68	83	0	38.55	0.023	R	TYLGNALVCTCYGGSR	G	2 Carbamidomethyl (C)	spectrumId=5312 acqNumber=5312 ScanMode=MassScan Polarity=positive PeakProcessing=continuous Filter=ITMS + c NSI d Full ms2 598.30@cid40.00 [150.00-1210.00]
1	P02751-7|FINC_HUMAN	Isoform Fibronectin containing extra ED-B domain of Fibronectin OS=Homo sapiens GN=FN1	8432	268725	273	14.8	6712	1	1	1	896.997	1791.98	2	1790.81	1.1712	68	83	0	79.44	1.9e-06	R	TYLGNALVCTCYGGSR	G	2 Carbamidomethyl (C)	spectrumId=4982 acqNumber=4982 ScanMode=MassScan Polarity=positive PeakProcessing=continuous Filter=ITMS + c NSI d Full ms2 897.00@cid40.00 [235.00-1805.00]
1	P02751-7|FINC_HUMAN	Isoform Fibronectin containing extra ED-B domain of Fibronectin OS=Homo sapiens GN=FN1	8432	268725	273	14.8	1919	1	1	1	598.335	1791.98	3	1790.81	1.1741	68	83	0	35.86	0.043	R	TYLGNALVCTCYGGSR	G	2 Carbamidomethyl (C)	spectrumId=7384 acqNumber=7384 ScanMode=MassScan Polarity=positive PeakProcessing=continuous Filter=ITMS + c NSI d Full ms2 598.33@cid40.00 [150.00-1210.00]
1	P02751-7|FINC_HUMAN	Isoform Fibronectin containing extra ED-B domain of Fibronectin OS=Homo sapiens GN=FN1	8432	268725	273	14.8	6713	1	1	1	897.005	1791.99	2	1790.81	1.187	68	83	0	77.37	3.1e-06	R	TYLGNALVCTCYGGSR	G	2 Carbamidomethyl (C)	spectrumId=7882 acqNumber=7882 ScanMode=MassScan Polarity=positive PeakProcessing=continuous Filter=ITMS + c NSI d Full ms2 897.00@cid40.00 [235.00-1805.00]
1	P02751-7|FINC_HUMAN	Isoform Fibronectin containing extra ED-B domain of Fibronectin OS=Homo sapiens GN=FN1	8432	268725	273	14.8	1921	1	1	1	598.342	1792	3	1790.81	1.1956	68	83	0	54.72	0.00056	R	TYLGNALVCTCYGGSR	G	2 Carbamidomethyl (C)	spectrumId=9194 acqNumber=9194 ScanMode=MassScan Polarity=positive PeakProcessing=continuous Filter=ITMS + c NSI d Full ms2 598.34@cid40.00 [150.00-1210.00]
1	P02751-7|FINC_HUMAN	Isoform Fibronectin containing extra ED-B domain of Fibronectin OS=Homo sapiens GN=FN1	8432	268725	273	14.8	6806	1	1	1	909.936	1817.86	2	1817.96	-0.107	2225	2240	1	78.53	2.4e-06	R	GATYNIIVEALKDQQR	H		spectrumId=5982 acqNumber=5982 ScanMode=MassScan Polarity=positive PeakProcessing=continuous Filter=ITMS + c NSI d Full ms2 909.94@cid40.00 [240.00-1830.00]
1	P02751-7|FINC_HUMAN	Isoform Fibronectin containing extra ED-B domain of Fibronectin OS=Homo sapiens GN=FN1	8432	268725	273	14.8	6807	1	1	1	909.938	1817.86	2	1817.96	-0.1024	2225	2240	1	96.41	3.9e-08	R	GATYNIIVEALKDQQR	H		spectrumId=6050 acqNumber=6050 ScanMode=MassScan Polarity=positive PeakProcessing=continuous Filter=ITMS + c NSI d Full ms2 909.94@cid40.00 [240.00-1830.00]
1	P02751-7|FINC_HUMAN	Isoform Fibronectin containing extra ED-B domain of Fibronectin OS=Homo sapiens GN=FN1	8432	268725	273	14.8	6809	1	1	1	910.118	1818.22	2	1817.96	0.2582	2225	2240	1	42.17	0.011	R	GATYNIIVEALKDQQR	H		spectrumId=6282 acqNumber=6282 ScanMode=MassScan Polarity=positive PeakProcessing=continuous Filter=ITMS + c NSI d Full ms2 910.12@cid40.00 [240.00-1835.00]
1	P02751-7|FINC_HUMAN	Isoform Fibronectin containing extra ED-B domain of Fibronectin OS=Homo sapiens GN=FN1	8432	268725	273	14.8	6817	1	1	1	910.326	1818.64	2	1817.96	0.6729	2225	2240	1	60.11	0.00019	R	GATYNIIVEALKDQQR	H		spectrumId=6155 acqNumber=6155 ScanMode=MassScan Polarity=positive PeakProcessing=continuous Filter=ITMS + c NSI d Full ms2 910.33@cid40.00 [240.00-1835.00]
1	P02751-7|FINC_HUMAN	Isoform Fibronectin containing extra ED-B domain of Fibronectin OS=Homo sapiens GN=FN1	8432	268725	273	14.8	6821	1	1	1	910.473	1818.93	2	1817.96	0.9685	2225	2240	1	82.74	1e-06	R	GATYNIIVEALKDQQR	H		spectrumId=5976 acqNumber=5976 ScanMode=MassScan Polarity=positive PeakProcessing=continuous Filter=ITMS + c NSI d Full ms2 910.47@cid40.00 [240.00-1835.00]
1	P02751-7|FINC_HUMAN	Isoform Fibronectin containing extra ED-B domain of Fibronectin OS=Homo sapiens GN=FN1	8432	268725	273	14.8	2133	1	1	1	607.368	1819.08	3	1817.96	1.1195	2225	2240	1	42.12	0.011	R	GATYNIIVEALKDQQR	H		spectrumId=6026 acqNumber=6026 ScanMode=MassScan Polarity=positive PeakProcessing=continuous Filter=ITMS + c NSI d Full ms2 607.37@cid40.00 [155.00-1225.00]
1	P02751-7|FINC_HUMAN	Isoform Fibronectin containing extra ED-B domain of Fibronectin OS=Homo sapiens GN=FN1	8432	268725	273	14.8	2134	1	1	1	607.372	1819.09	3	1817.96	1.1309	2225	2240	1	41.79	0.012	R	GATYNIIVEALKDQQR	H		spectrumId=6094 acqNumber=6094 ScanMode=MassScan Polarity=positive PeakProcessing=continuous Filter=ITMS + c NSI d Full ms2 607.37@cid40.00 [155.00-1225.00]
1	P02751-7|FINC_HUMAN	Isoform Fibronectin containing extra ED-B domain of Fibronectin OS=Homo sapiens GN=FN1	8432	268725	273	14.8	6902	1	1	1	924.716	1847.42	2	1847.83	-0.4114	68	84	1	82.03	1.1e-06	R	TYLGNALVCTCYGGSRG	F	2 Carbamidomethyl (C)	spectrumId=4479 acqNumber=4479 ScanMode=MassScan Polarity=positive PeakProcessing=continuous Filter=ITMS + c NSI d Full ms2 924.72@cid40.00 [240.00-1860.00]
1	P02751-7|FINC_HUMAN	Isoform Fibronectin containing extra ED-B domain of Fibronectin OS=Homo sapiens GN=FN1	8432	268725	273	14.8	6903	1	1	1	924.76	1847.51	2	1847.83	-0.323	68	84	1	75.25	5.5e-06	R	TYLGNALVCTCYGGSRG	F	2 Carbamidomethyl (C)	spectrumId=4320 acqNumber=4320 ScanMode=MassScan Polarity=positive PeakProcessing=continuous Filter=ITMS + c NSI d Full ms2 924.76@cid40.00 [240.00-1860.00]
1	P02751-7|FINC_HUMAN	Isoform Fibronectin containing extra ED-B domain of Fibronectin OS=Homo sapiens GN=FN1	8432	268725	273	14.8	6904	1	1	1	924.764	1847.51	2	1847.83	-0.3162	68	84	1	71.84	1.2e-05	R	TYLGNALVCTCYGGSRG	F	2 Carbamidomethyl (C)	spectrumId=4399 acqNumber=4399 ScanMode=MassScan Polarity=positive PeakProcessing=continuous Filter=ITMS + c NSI d Full ms2 924.76@cid40.00 [240.00-1860.00]
1	P02751-7|FINC_HUMAN	Isoform Fibronectin containing extra ED-B domain of Fibronectin OS=Homo sapiens GN=FN1	8432	268725	273	14.8	6908	1	1	1	925.292	1848.57	2	1847.83	0.739	68	84	1	52.61	0.00097	R	TYLGNALVCTCYGGSRG	F	2 Carbamidomethyl (C)	spectrumId=4396 acqNumber=4396 ScanMode=MassScan Polarity=positive PeakProcessing=continuous Filter=ITMS + c NSI d Full ms2 925.29@cid40.00 [240.00-1865.00]
1	P02751-7|FINC_HUMAN	Isoform Fibronectin containing extra ED-B domain of Fibronectin OS=Homo sapiens GN=FN1	8432	268725	273	14.8	6909	1	1	1	925.313	1848.61	2	1847.83	0.7817	68	84	1	61.3	0.00014	R	TYLGNALVCTCYGGSRG	F	2 Carbamidomethyl (C)	spectrumId=4278 acqNumber=4278 ScanMode=MassScan Polarity=positive PeakProcessing=continuous Filter=ITMS + c NSI d Full ms2 925.31@cid40.00 [240.00-1865.00]
1	P02751-7|FINC_HUMAN	Isoform Fibronectin containing extra ED-B domain of Fibronectin OS=Homo sapiens GN=FN1	8432	268725	273	14.8	2391	1	1	1	621.903	1862.69	3	1862.88	-0.1876	273	290	0	61.69	0.00014	R	HTSVQTTSSGSGPFTDVR	A		spectrumId=3086 acqNumber=3086 ScanMode=MassScan Polarity=positive PeakProcessing=continuous Filter=ITMS + c NSI d Full ms2 621.90@cid40.00 [160.00-1255.00]
1	P02751-7|FINC_HUMAN	Isoform Fibronectin containing extra ED-B domain of Fibronectin OS=Homo sapiens GN=FN1	8432	268725	273	14.8	6932	1	1	1	932.514	1863.01	2	1862.88	0.1376	273	290	0	87.49	3.5e-07	R	HTSVQTTSSGSGPFTDVR	A		spectrumId=3096 acqNumber=3096 ScanMode=MassScan Polarity=positive PeakProcessing=continuous Filter=ITMS + c NSI d Full ms2 932.51@cid40.00 [245.00-2000.00]
1	P02751-7|FINC_HUMAN	Isoform Fibronectin containing extra ED-B domain of Fibronectin OS=Homo sapiens GN=FN1	8432	268725	273	14.8	2394	1	1	1	622.093	1863.26	3	1862.88	0.3808	273	290	0	38.12	0.03	R	HTSVQTTSSGSGPFTDVR	A		spectrumId=3224 acqNumber=3224 ScanMode=MassScan Polarity=positive PeakProcessing=continuous Filter=ITMS + c NSI d Full ms2 622.09@cid40.00 [160.00-1255.00]
1	P02751-7|FINC_HUMAN	Isoform Fibronectin containing extra ED-B domain of Fibronectin OS=Homo sapiens GN=FN1	8432	268725	273	14.8	2395	1	1	1	622.105	1863.29	3	1862.88	0.4183	273	290	0	49.22	0.0023	R	HTSVQTTSSGSGPFTDVR	A		spectrumId=2994 acqNumber=2994 ScanMode=MassScan Polarity=positive PeakProcessing=continuous Filter=ITMS + c NSI d Full ms2 622.11@cid40.00 [160.00-1880.00]
1	P02751-7|FINC_HUMAN	Isoform Fibronectin containing extra ED-B domain of Fibronectin OS=Homo sapiens GN=FN1	8432	268725	273	14.8	2397	1	1	1	622.269	1863.78	3	1862.88	0.9081	273	290	0	44.14	0.0084	R	HTSVQTTSSGSGPFTDVR	A		spectrumId=3154 acqNumber=3154 ScanMode=MassScan Polarity=positive PeakProcessing=continuous Filter=ITMS + c NSI d Full ms2 622.27@cid40.00 [160.00-1880.00]
1	P02751-7|FINC_HUMAN	Isoform Fibronectin containing extra ED-B domain of Fibronectin OS=Homo sapiens GN=FN1	8432	268725	273	14.8	6933	1	1	1	932.971	1863.93	2	1862.88	1.0505	273	290	0	74.37	6.1e-06	R	HTSVQTTSSGSGPFTDVR	A		spectrumId=3019 acqNumber=3019 ScanMode=MassScan Polarity=positive PeakProcessing=continuous Filter=ITMS + c NSI d Full ms2 932.97@cid40.00 [245.00-1880.00]
1	P02751-7|FINC_HUMAN	Isoform Fibronectin containing extra ED-B domain of Fibronectin OS=Homo sapiens GN=FN1	8432	268725	273	14.8	6934	1	1	1	933.088	1864.16	2	1862.88	1.2848	273	290	0	81.52	1.3e-06	R	HTSVQTTSSGSGPFTDVR	A		spectrumId=3095 acqNumber=3095 ScanMode=MassScan Polarity=positive PeakProcessing=continuous Filter=ITMS + c NSI d Full ms2 933.09@cid40.00 [245.00-2000.00]
1	P02751-7|FINC_HUMAN	Isoform Fibronectin containing extra ED-B domain of Fibronectin OS=Homo sapiens GN=FN1	8432	268725	273	14.8	7115	1	1	1	963.389	1924.76	2	1925.04	-0.2783	1376	1392	0	58.91	0.00025	R	VTWAPPPSIDLTNFLVR	Y		spectrumId=8234 acqNumber=8234 ScanMode=MassScan Polarity=positive PeakProcessing=continuous Filter=ITMS + c NSI d Full ms2 963.39@cid40.00 [255.00-1940.00]
1	P02751-7|FINC_HUMAN	Isoform Fibronectin containing extra ED-B domain of Fibronectin OS=Homo sapiens GN=FN1	8432	268725	273	14.8	2644	1	1	1	642.803	1925.39	3	1925.04	0.3462	1376	1392	0	36.73	0.032	R	VTWAPPPSIDLTNFLVR	Y		spectrumId=8230 acqNumber=8230 ScanMode=MassScan Polarity=positive PeakProcessing=continuous Filter=ITMS + c NSI d Full ms2 642.80@cid40.00 [165.00-1300.00]
1	P02751-7|FINC_HUMAN	Isoform Fibronectin containing extra ED-B domain of Fibronectin OS=Homo sapiens GN=FN1	8432	268725	273	14.8	2647	1	1	1	642.956	1925.85	3	1925.04	0.806	1376	1392	0	50.07	0.0018	R	VTWAPPPSIDLTNFLVR	Y		spectrumId=8162 acqNumber=8162 ScanMode=MassScan Polarity=positive PeakProcessing=continuous Filter=ITMS + c NSI d Full ms2 642.96@cid40.00 [165.00-1300.00]
1	P02751-7|FINC_HUMAN	Isoform Fibronectin containing extra ED-B domain of Fibronectin OS=Homo sapiens GN=FN1	8432	268725	273	14.8	2822	1	1	1	654.584	1960.73	3	1961.92	-1.191	253	269	1	52.95	0.00082	R	GNLLQCICTGNGRGEWK	C	2 Carbamidomethyl (C)	spectrumId=5194 acqNumber=5194 ScanMode=MassScan Polarity=positive PeakProcessing=continuous Filter=ITMS + c NSI d Full ms2 654.58@cid40.00 [170.00-1320.00]
1	P02751-7|FINC_HUMAN	Isoform Fibronectin containing extra ED-B domain of Fibronectin OS=Homo sapiens GN=FN1	8432	268725	273	14.8	2827	1	1	1	654.773	1961.3	3	1961.92	-0.6226	253	269	1	52.42	0.00088	R	GNLLQCICTGNGRGEWK	C	2 Carbamidomethyl (C)	spectrumId=10088 acqNumber=10088 ScanMode=MassScan Polarity=positive PeakProcessing=continuous Filter=ITMS + c NSI d Full ms2 654.77@cid40.00 [170.00-1320.00]
1	P02751-7|FINC_HUMAN	Isoform Fibronectin containing extra ED-B domain of Fibronectin OS=Homo sapiens GN=FN1	8432	268725	273	14.8	2828	1	1	1	654.784	1961.33	3	1961.92	-0.5886	253	269	1	49.07	0.0019	R	GNLLQCICTGNGRGEWK	C	2 Carbamidomethyl (C)	spectrumId=4948 acqNumber=4948 ScanMode=MassScan Polarity=positive PeakProcessing=continuous Filter=ITMS + c NSI d Full ms2 654.78@cid40.00 [170.00-1320.00]
1	P02751-7|FINC_HUMAN	Isoform Fibronectin containing extra ED-B domain of Fibronectin OS=Homo sapiens GN=FN1	8432	268725	273	14.8	7266	1	1	1	981.816	1961.62	2	1961.92	-0.3025	253	269	1	50.7	0.0015	R	GNLLQCICTGNGRGEWK	C	2 Carbamidomethyl (C)	spectrumId=5103 acqNumber=5103 ScanMode=MassScan Polarity=positive PeakProcessing=continuous Filter=ITMS + c NSI d Full ms2 981.82@cid40.00 [260.00-1975.00]
1	P02751-7|FINC_HUMAN	Isoform Fibronectin containing extra ED-B domain of Fibronectin OS=Homo sapiens GN=FN1	8432	268725	273	14.8	2830	1	1	1	654.905	1961.69	3	1961.92	-0.2277	253	269	1	47.21	0.0031	R	GNLLQCICTGNGRGEWK	C	2 Carbamidomethyl (C)	spectrumId=10776 acqNumber=10776 ScanMode=MassScan Polarity=positive PeakProcessing=continuous Filter=ITMS + c NSI d Full ms2 654.90@cid40.00 [170.00-1320.00]
1	P02751-7|FINC_HUMAN	Isoform Fibronectin containing extra ED-B domain of Fibronectin OS=Homo sapiens GN=FN1	8432	268725	273	14.8	7267	1	1	1	981.878	1961.74	2	1961.92	-0.1789	253	269	1	57.82	0.00029	R	GNLLQCICTGNGRGEWK	C	2 Carbamidomethyl (C)	spectrumId=4931 acqNumber=4931 ScanMode=MassScan Polarity=positive PeakProcessing=continuous Filter=ITMS + c NSI d Full ms2 981.88@cid40.00 [260.00-1975.00]
1	P02751-7|FINC_HUMAN	Isoform Fibronectin containing extra ED-B domain of Fibronectin OS=Homo sapiens GN=FN1	8432	268725	273	14.8	7268	1	1	1	981.885	1961.76	2	1961.92	-0.1648	253	269	1	46.79	0.0037	R	GNLLQCICTGNGRGEWK	C	2 Carbamidomethyl (C)	spectrumId=5022 acqNumber=5022 ScanMode=MassScan Polarity=positive PeakProcessing=continuous Filter=ITMS + c NSI d Full ms2 981.88@cid40.00 [260.00-1975.00]
1	P02751-7|FINC_HUMAN	Isoform Fibronectin containing extra ED-B domain of Fibronectin OS=Homo sapiens GN=FN1	8432	268725	273	14.8	7269	1	1	1	981.896	1961.78	2	1961.92	-0.1428	253	269	1	63.95	7e-05	R	GNLLQCICTGNGRGEWK	C	2 Carbamidomethyl (C)	spectrumId=4862 acqNumber=4862 ScanMode=MassScan Polarity=positive PeakProcessing=continuous Filter=ITMS + c NSI d Full ms2 981.90@cid40.00 [260.00-1975.00]
1	P02751-7|FINC_HUMAN	Isoform Fibronectin containing extra ED-B domain of Fibronectin OS=Homo sapiens GN=FN1	8432	268725	273	14.8	2834	1	1	1	654.984	1961.93	3	1961.92	0.0097	253	269	1	40.42	0.015	R	GNLLQCICTGNGRGEWK	C	2 Carbamidomethyl (C)	spectrumId=5424 acqNumber=5424 ScanMode=MassScan Polarity=positive PeakProcessing=continuous Filter=ITMS + c NSI d Full ms2 654.98@cid40.00 [170.00-1320.00]
1	P02751-7|FINC_HUMAN	Isoform Fibronectin containing extra ED-B domain of Fibronectin OS=Homo sapiens GN=FN1	8432	268725	273	14.8	2835	1	1	1	654.999	1961.97	3	1961.92	0.0538	253	269	1	47.37	0.003	R	GNLLQCICTGNGRGEWK	C	2 Carbamidomethyl (C)	spectrumId=5274 acqNumber=5274 ScanMode=MassScan Polarity=positive PeakProcessing=continuous Filter=ITMS + c NSI d Full ms2 655.00@cid40.00 [170.00-1320.00]
1	P02751-7|FINC_HUMAN	Isoform Fibronectin containing extra ED-B domain of Fibronectin OS=Homo sapiens GN=FN1	8432	268725	273	14.8	2836	1	1	1	655	1961.98	3	1961.92	0.0578	253	269	1	42.25	0.0099	R	GNLLQCICTGNGRGEWK	C	2 Carbamidomethyl (C)	spectrumId=10002 acqNumber=10002 ScanMode=MassScan Polarity=positive PeakProcessing=continuous Filter=ITMS + c NSI d Full ms2 655.00@cid40.00 [170.00-1320.00]
1	P02751-7|FINC_HUMAN	Isoform Fibronectin containing extra ED-B domain of Fibronectin OS=Homo sapiens GN=FN1	8432	268725	273	14.8	2838	1	1	1	655.011	1962.01	3	1961.92	0.0922	253	269	1	43.02	0.0082	R	GNLLQCICTGNGRGEWK	C	2 Carbamidomethyl (C)	spectrumId=7160 acqNumber=7160 ScanMode=MassScan Polarity=positive PeakProcessing=continuous Filter=ITMS + c NSI d Full ms2 655.01@cid40.00 [170.00-1325.00]
1	P02751-7|FINC_HUMAN	Isoform Fibronectin containing extra ED-B domain of Fibronectin OS=Homo sapiens GN=FN1	8432	268725	273	14.8	2839	1	1	1	655.025	1962.05	3	1961.92	0.1323	253	269	1	48.34	0.0024	R	GNLLQCICTGNGRGEWK	C	2 Carbamidomethyl (C)	spectrumId=5343 acqNumber=5343 ScanMode=MassScan Polarity=positive PeakProcessing=continuous Filter=ITMS + c NSI d Full ms2 655.02@cid40.00 [170.00-1325.00]
1	P02751-7|FINC_HUMAN	Isoform Fibronectin containing extra ED-B domain of Fibronectin OS=Homo sapiens GN=FN1	8432	268725	273	14.8	2840	1	1	1	655.061	1962.16	3	1961.92	0.2424	253	269	1	47.56	0.0027	R	GNLLQCICTGNGRGEWK	C	2 Carbamidomethyl (C)	spectrumId=10167 acqNumber=10167 ScanMode=MassScan Polarity=positive PeakProcessing=continuous Filter=ITMS + c NSI d Full ms2 655.06@cid40.00 [170.00-1325.00]
1	P02751-7|FINC_HUMAN	Isoform Fibronectin containing extra ED-B domain of Fibronectin OS=Homo sapiens GN=FN1	8432	268725	273	14.8	2844	1	1	1	655.121	1962.34	3	1961.92	0.4213	253	269	1	38.08	0.024	R	GNLLQCICTGNGRGEWK	C	2 Carbamidomethyl (C)	spectrumId=9132 acqNumber=9132 ScanMode=MassScan Polarity=positive PeakProcessing=continuous Filter=ITMS + c NSI d Full ms2 655.12@cid40.00 [170.00-1980.00]
1	P02751-7|FINC_HUMAN	Isoform Fibronectin containing extra ED-B domain of Fibronectin OS=Homo sapiens GN=FN1	8432	268725	273	14.8	2845	1	1	1	655.131	1962.37	3	1961.92	0.4528	253	269	1	40.94	0.013	R	GNLLQCICTGNGRGEWK	C	2 Carbamidomethyl (C)	spectrumId=10307 acqNumber=10307 ScanMode=MassScan Polarity=positive PeakProcessing=continuous Filter=ITMS + c NSI d Full ms2 655.13@cid40.00 [170.00-1325.00]
1	P02751-7|FINC_HUMAN	Isoform Fibronectin containing extra ED-B domain of Fibronectin OS=Homo sapiens GN=FN1	8432	268725	273	14.8	2847	1	1	1	655.156	1962.45	3	1961.92	0.5273	253	269	1	40.11	0.016	R	GNLLQCICTGNGRGEWK	C	2 Carbamidomethyl (C)	spectrumId=7643 acqNumber=7643 ScanMode=MassScan Polarity=positive PeakProcessing=continuous Filter=ITMS + c NSI d Full ms2 655.16@cid40.00 [170.00-1325.00]
1	P02751-7|FINC_HUMAN	Isoform Fibronectin containing extra ED-B domain of Fibronectin OS=Homo sapiens GN=FN1	8432	268725	273	14.8	2849	1	1	1	655.165	1962.47	3	1961.92	0.5542	253	269	1	37.14	0.031	R	GNLLQCICTGNGRGEWK	C	2 Carbamidomethyl (C)	spectrumId=6356 acqNumber=6356 ScanMode=MassScan Polarity=positive PeakProcessing=continuous Filter=ITMS + c NSI d Full ms2 655.17@cid40.00 [170.00-1980.00]
1	P02751-7|FINC_HUMAN	Isoform Fibronectin containing extra ED-B domain of Fibronectin OS=Homo sapiens GN=FN1	8432	268725	273	14.8	2850	1	1	1	655.171	1962.49	3	1961.92	0.5712	253	269	1	36.3	0.038	R	GNLLQCICTGNGRGEWK	C	2 Carbamidomethyl (C)	spectrumId=7234 acqNumber=7234 ScanMode=MassScan Polarity=positive PeakProcessing=continuous Filter=ITMS + c NSI d Full ms2 655.17@cid40.00 [170.00-1325.00]
1	P02751-7|FINC_HUMAN	Isoform Fibronectin containing extra ED-B domain of Fibronectin OS=Homo sapiens GN=FN1	8432	268725	273	14.8	2852	1	1	1	655.183	1962.53	3	1961.92	0.608	253	269	1	40.16	0.016	R	GNLLQCICTGNGRGEWK	C	2 Carbamidomethyl (C)	spectrumId=7072 acqNumber=7072 ScanMode=MassScan Polarity=positive PeakProcessing=continuous Filter=ITMS + c NSI d Full ms2 655.18@cid40.00 [170.00-1325.00]
1	P02751-7|FINC_HUMAN	Isoform Fibronectin containing extra ED-B domain of Fibronectin OS=Homo sapiens GN=FN1	8432	268725	273	14.8	2853	1	1	1	655.202	1962.58	3	1961.92	0.6646	253	269	1	46.1	0.0042	R	GNLLQCICTGNGRGEWK	C	2 Carbamidomethyl (C)	spectrumId=9054 acqNumber=9054 ScanMode=MassScan Polarity=positive PeakProcessing=continuous Filter=ITMS + c NSI d Full ms2 655.20@cid40.00 [170.00-1325.00]
1	P02751-7|FINC_HUMAN	Isoform Fibronectin containing extra ED-B domain of Fibronectin OS=Homo sapiens GN=FN1	8432	268725	273	14.8	2854	1	1	1	655.209	1962.61	3	1961.92	0.6851	253	269	1	53.92	0.0007	R	GNLLQCICTGNGRGEWK	C	2 Carbamidomethyl (C)	spectrumId=6147 acqNumber=6147 ScanMode=MassScan Polarity=positive PeakProcessing=continuous Filter=ITMS + c NSI d Full ms2 655.21@cid40.00 [170.00-1325.00]
1	P02751-7|FINC_HUMAN	Isoform Fibronectin containing extra ED-B domain of Fibronectin OS=Homo sapiens GN=FN1	8432	268725	273	14.8	2855	1	1	1	655.209	1962.61	3	1961.92	0.6857	253	269	1	37.31	0.032	R	GNLLQCICTGNGRGEWK	C	2 Carbamidomethyl (C)	spectrumId=9490 acqNumber=9490 ScanMode=MassScan Polarity=positive PeakProcessing=continuous Filter=ITMS + c NSI d Full ms2 655.21@cid40.00 [170.00-1980.00]
1	P02751-7|FINC_HUMAN	Isoform Fibronectin containing extra ED-B domain of Fibronectin OS=Homo sapiens GN=FN1	8432	268725	273	14.8	2856	1	1	1	655.209	1962.61	3	1961.92	0.6859	253	269	1	40.29	0.016	R	GNLLQCICTGNGRGEWK	C	2 Carbamidomethyl (C)	spectrumId=7415 acqNumber=7415 ScanMode=MassScan Polarity=positive PeakProcessing=continuous Filter=ITMS + c NSI d Full ms2 655.21@cid40.00 [170.00-1325.00]
1	P02751-7|FINC_HUMAN	Isoform Fibronectin containing extra ED-B domain of Fibronectin OS=Homo sapiens GN=FN1	8432	268725	273	14.8	2857	1	1	1	655.214	1962.62	3	1961.92	0.699	253	269	1	42.66	0.0094	R	GNLLQCICTGNGRGEWK	C	2 Carbamidomethyl (C)	spectrumId=9204 acqNumber=9204 ScanMode=MassScan Polarity=positive PeakProcessing=continuous Filter=ITMS + c NSI d Full ms2 655.21@cid40.00 [170.00-1325.00]
1	P02751-7|FINC_HUMAN	Isoform Fibronectin containing extra ED-B domain of Fibronectin OS=Homo sapiens GN=FN1	8432	268725	273	14.8	2861	1	1	1	655.226	1962.66	3	1961.92	0.7375	253	269	1	50.73	0.0015	R	GNLLQCICTGNGRGEWK	C	2 Carbamidomethyl (C)	spectrumId=8530 acqNumber=8530 ScanMode=MassScan Polarity=positive PeakProcessing=continuous Filter=ITMS + c NSI d Full ms2 655.23@cid40.00 [170.00-1325.00]
1	P02751-7|FINC_HUMAN	Isoform Fibronectin containing extra ED-B domain of Fibronectin OS=Homo sapiens GN=FN1	8432	268725	273	14.8	2862	1	1	1	655.228	1962.66	3	1961.92	0.7417	253	269	1	38.13	0.027	R	GNLLQCICTGNGRGEWK	C	2 Carbamidomethyl (C)	spectrumId=11258 acqNumber=11258 ScanMode=MassScan Polarity=positive PeakProcessing=continuous Filter=ITMS + c NSI d Full ms2 655.23@cid40.00 [170.00-1325.00]
1	P02751-7|FINC_HUMAN	Isoform Fibronectin containing extra ED-B domain of Fibronectin OS=Homo sapiens GN=FN1	8432	268725	273	14.8	2863	1	1	1	655.237	1962.69	3	1961.92	0.7686	253	269	1	44.22	0.0067	R	GNLLQCICTGNGRGEWK	C	2 Carbamidomethyl (C)	spectrumId=8182 acqNumber=8182 ScanMode=MassScan Polarity=positive PeakProcessing=continuous Filter=ITMS + c NSI d Full ms2 655.24@cid40.00 [170.00-1325.00]
1	P02751-7|FINC_HUMAN	Isoform Fibronectin containing extra ED-B domain of Fibronectin OS=Homo sapiens GN=FN1	8432	268725	273	14.8	2864	1	1	1	655.241	1962.7	3	1961.92	0.7814	253	269	1	39.92	0.018	R	GNLLQCICTGNGRGEWK	C	2 Carbamidomethyl (C)	spectrumId=8602 acqNumber=8602 ScanMode=MassScan Polarity=positive PeakProcessing=continuous Filter=ITMS + c NSI d Full ms2 655.24@cid40.00 [170.00-1325.00]
1	P02751-7|FINC_HUMAN	Isoform Fibronectin containing extra ED-B domain of Fibronectin OS=Homo sapiens GN=FN1	8432	268725	273	14.8	2865	1	1	1	655.244	1962.71	3	1961.92	0.7906	253	269	1	48.6	0.0025	R	GNLLQCICTGNGRGEWK	C	2 Carbamidomethyl (C)	spectrumId=5019 acqNumber=5019 ScanMode=MassScan Polarity=positive PeakProcessing=continuous Filter=ITMS + c NSI d Full ms2 655.24@cid40.00 [170.00-1325.00]
1	P02751-7|FINC_HUMAN	Isoform Fibronectin containing extra ED-B domain of Fibronectin OS=Homo sapiens GN=FN1	8432	268725	273	14.8	2866	1	1	1	655.247	1962.72	3	1961.92	0.7981	253	269	1	43.84	0.0073	R	GNLLQCICTGNGRGEWK	C	2 Carbamidomethyl (C)	spectrumId=11163 acqNumber=11163 ScanMode=MassScan Polarity=positive PeakProcessing=continuous Filter=ITMS + c NSI d Full ms2 655.25@cid40.00 [170.00-1325.00]
1	P02751-7|FINC_HUMAN	Isoform Fibronectin containing extra ED-B domain of Fibronectin OS=Homo sapiens GN=FN1	8432	268725	273	14.8	2868	1	1	1	655.263	1962.77	3	1961.92	0.8464	253	269	1	66.31	4.2e-05	R	GNLLQCICTGNGRGEWK	C	2 Carbamidomethyl (C)	spectrumId=5091 acqNumber=5091 ScanMode=MassScan Polarity=positive PeakProcessing=continuous Filter=ITMS + c NSI d Full ms2 655.26@cid40.00 [170.00-1325.00]
1	P02751-7|FINC_HUMAN	Isoform Fibronectin containing extra ED-B domain of Fibronectin OS=Homo sapiens GN=FN1	8432	268725	273	14.8	7276	1	1	1	982.395	1962.78	2	1961.92	0.8557	253	269	1	41.69	0.013	R	GNLLQCICTGNGRGEWK	C	2 Carbamidomethyl (C)	spectrumId=5242 acqNumber=5242 ScanMode=MassScan Polarity=positive PeakProcessing=continuous Filter=ITMS + c NSI d Full ms2 982.40@cid40.00 [260.00-1975.00]
1	P02751-7|FINC_HUMAN	Isoform Fibronectin containing extra ED-B domain of Fibronectin OS=Homo sapiens GN=FN1	8432	268725	273	14.8	7278	1	1	1	982.405	1962.8	2	1961.92	0.8758	253	269	1	47.24	0.0036	R	GNLLQCICTGNGRGEWK	C	2 Carbamidomethyl (C)	spectrumId=4836 acqNumber=4836 ScanMode=MassScan Polarity=positive PeakProcessing=continuous Filter=ITMS + c NSI d Full ms2 982.41@cid40.00 [260.00-1975.00]
1	P02751-7|FINC_HUMAN	Isoform Fibronectin containing extra ED-B domain of Fibronectin OS=Homo sapiens GN=FN1	8432	268725	273	14.8	2869	1	1	1	655.273	1962.8	3	1961.92	0.8774	253	269	1	42.88	0.0092	R	GNLLQCICTGNGRGEWK	C	2 Carbamidomethyl (C)	spectrumId=10406 acqNumber=10406 ScanMode=MassScan Polarity=positive PeakProcessing=continuous Filter=ITMS + c NSI d Full ms2 655.27@cid40.00 [170.00-1325.00]
1	P02751-7|FINC_HUMAN	Isoform Fibronectin containing extra ED-B domain of Fibronectin OS=Homo sapiens GN=FN1	8432	268725	273	14.8	2870	1	1	1	655.274	1962.8	3	1961.92	0.8794	253	269	1	46.53	0.004	R	GNLLQCICTGNGRGEWK	C	2 Carbamidomethyl (C)	spectrumId=8750 acqNumber=8750 ScanMode=MassScan Polarity=positive PeakProcessing=continuous Filter=ITMS + c NSI d Full ms2 655.27@cid40.00 [170.00-1325.00]
1	P02751-7|FINC_HUMAN	Isoform Fibronectin containing extra ED-B domain of Fibronectin OS=Homo sapiens GN=FN1	8432	268725	273	14.8	2871	1	1	1	655.275	1962.8	3	1961.92	0.8829	253	269	1	36.66	0.038	R	GNLLQCICTGNGRGEWK	C	2 Carbamidomethyl (C)	spectrumId=10626 acqNumber=10626 ScanMode=MassScan Polarity=positive PeakProcessing=continuous Filter=ITMS + c NSI d Full ms2 655.27@cid40.00 [170.00-1325.00]
1	P02751-7|FINC_HUMAN	Isoform Fibronectin containing extra ED-B domain of Fibronectin OS=Homo sapiens GN=FN1	8432	268725	273	14.8	2872	1	1	1	655.278	1962.81	3	1961.92	0.8911	253	269	1	45.28	0.0053	R	GNLLQCICTGNGRGEWK	C	2 Carbamidomethyl (C)	spectrumId=10919 acqNumber=10919 ScanMode=MassScan Polarity=positive PeakProcessing=continuous Filter=ITMS + c NSI d Full ms2 655.28@cid40.00 [170.00-1325.00]
1	P02751-7|FINC_HUMAN	Isoform Fibronectin containing extra ED-B domain of Fibronectin OS=Homo sapiens GN=FN1	8432	268725	273	14.8	2873	1	1	1	655.283	1962.83	3	1961.92	0.9058	253	269	1	61.22	0.00013	R	GNLLQCICTGNGRGEWK	C	2 Carbamidomethyl (C)	spectrumId=5162 acqNumber=5162 ScanMode=MassScan Polarity=positive PeakProcessing=continuous Filter=ITMS + c NSI d Full ms2 655.28@cid40.00 [170.00-1325.00]
1	P02751-7|FINC_HUMAN	Isoform Fibronectin containing extra ED-B domain of Fibronectin OS=Homo sapiens GN=FN1	8432	268725	273	14.8	7284	1	1	1	982.427	1962.84	2	1961.92	0.9195	253	269	1	45.3	0.0057	R	GNLLQCICTGNGRGEWK	C	2 Carbamidomethyl (C)	spectrumId=5174 acqNumber=5174 ScanMode=MassScan Polarity=positive PeakProcessing=continuous Filter=ITMS + c NSI d Full ms2 982.43@cid40.00 [260.00-1975.00]
1	P02751-7|FINC_HUMAN	Isoform Fibronectin containing extra ED-B domain of Fibronectin OS=Homo sapiens GN=FN1	8432	268725	273	14.8	2875	1	1	1	655.293	1962.86	3	1961.92	0.9378	253	269	1	37.83	0.029	R	GNLLQCICTGNGRGEWK	C	2 Carbamidomethyl (C)	spectrumId=9600 acqNumber=9600 ScanMode=MassScan Polarity=positive PeakProcessing=continuous Filter=ITMS + c NSI d Full ms2 655.29@cid40.00 [170.00-1325.00]
1	P02751-7|FINC_HUMAN	Isoform Fibronectin containing extra ED-B domain of Fibronectin OS=Homo sapiens GN=FN1	8432	268725	273	14.8	2876	1	1	1	655.296	1962.87	3	1961.92	0.9453	253	269	1	44.25	0.0067	R	GNLLQCICTGNGRGEWK	C	2 Carbamidomethyl (C)	spectrumId=6990 acqNumber=6990 ScanMode=MassScan Polarity=positive PeakProcessing=continuous Filter=ITMS + c NSI d Full ms2 655.30@cid40.00 [170.00-1325.00]
1	P02751-7|FINC_HUMAN	Isoform Fibronectin containing extra ED-B domain of Fibronectin OS=Homo sapiens GN=FN1	8432	268725	273	14.8	7287	1	1	1	982.443	1962.87	2	1961.92	0.9517	253	269	1	41.87	0.013	R	GNLLQCICTGNGRGEWK	C	2 Carbamidomethyl (C)	spectrumId=5002 acqNumber=5002 ScanMode=MassScan Polarity=positive PeakProcessing=continuous Filter=ITMS + c NSI d Full ms2 982.44@cid40.00 [260.00-1975.00]
1	P02751-7|FINC_HUMAN	Isoform Fibronectin containing extra ED-B domain of Fibronectin OS=Homo sapiens GN=FN1	8432	268725	273	14.8	2878	1	1	1	655.311	1962.91	3	1961.92	0.9924	253	269	1	48.05	0.0028	R	GNLLQCICTGNGRGEWK	C	2 Carbamidomethyl (C)	spectrumId=9671 acqNumber=9671 ScanMode=MassScan Polarity=positive PeakProcessing=continuous Filter=ITMS + c NSI d Full ms2 655.31@cid40.00 [170.00-1325.00]
1	P02751-7|FINC_HUMAN	Isoform Fibronectin containing extra ED-B domain of Fibronectin OS=Homo sapiens GN=FN1	8432	268725	273	14.8	7290	1	1	1	982.487	1962.96	2	1961.92	1.0405	253	269	1	49.54	0.0021	R	GNLLQCICTGNGRGEWK	C	2 Carbamidomethyl (C)	spectrumId=5310 acqNumber=5310 ScanMode=MassScan Polarity=positive PeakProcessing=continuous Filter=ITMS + c NSI d Full ms2 982.49@cid40.00 [260.00-1975.00]
1	P02751-7|FINC_HUMAN	Isoform Fibronectin containing extra ED-B domain of Fibronectin OS=Homo sapiens GN=FN1	8432	268725	273	14.8	2880	1	1	1	655.333	1962.98	3	1961.92	1.0559	253	269	1	38.08	0.028	R	GNLLQCICTGNGRGEWK	C	2 Carbamidomethyl (C)	spectrumId=5712 acqNumber=5712 ScanMode=MassScan Polarity=positive PeakProcessing=continuous Filter=ITMS + c NSI d Full ms2 655.33@cid40.00 [170.00-1325.00]
1	P02751-7|FINC_HUMAN	Isoform Fibronectin containing extra ED-B domain of Fibronectin OS=Homo sapiens GN=FN1	8432	268725	273	14.8	2882	1	1	1	655.341	1963	3	1961.92	1.0823	253	269	1	55.69	0.00048	R	GNLLQCICTGNGRGEWK	C	2 Carbamidomethyl (C)	spectrumId=8966 acqNumber=8966 ScanMode=MassScan Polarity=positive PeakProcessing=continuous Filter=ITMS + c NSI d Full ms2 655.34@cid40.00 [170.00-1325.00]
1	P02751-7|FINC_HUMAN	Isoform Fibronectin containing extra ED-B domain of Fibronectin OS=Homo sapiens GN=FN1	8432	268725	273	14.8	2884	1	1	1	655.348	1963.02	3	1961.92	1.1011	253	269	1	55.96	0.00045	R	GNLLQCICTGNGRGEWK	C	2 Carbamidomethyl (C)	spectrumId=10238 acqNumber=10238 ScanMode=MassScan Polarity=positive PeakProcessing=continuous Filter=ITMS + c NSI d Full ms2 655.35@cid40.00 [170.00-1325.00]
1	P02751-7|FINC_HUMAN	Isoform Fibronectin containing extra ED-B domain of Fibronectin OS=Homo sapiens GN=FN1	8432	268725	273	14.8	2887	1	1	1	655.359	1963.06	3	1961.92	1.1352	253	269	1	44.08	0.0069	R	GNLLQCICTGNGRGEWK	C	2 Carbamidomethyl (C)	spectrumId=8828 acqNumber=8828 ScanMode=MassScan Polarity=positive PeakProcessing=continuous Filter=ITMS + c NSI d Full ms2 655.36@cid40.00 [170.00-1325.00]
1	P02751-7|FINC_HUMAN	Isoform Fibronectin containing extra ED-B domain of Fibronectin OS=Homo sapiens GN=FN1	8432	268725	273	14.8	2888	1	1	1	655.361	1963.06	3	1961.92	1.1407	253	269	1	41.92	0.011	R	GNLLQCICTGNGRGEWK	C	2 Carbamidomethyl (C)	spectrumId=8394 acqNumber=8394 ScanMode=MassScan Polarity=positive PeakProcessing=continuous Filter=ITMS + c NSI d Full ms2 655.36@cid40.00 [170.00-1325.00]
1	P02751-7|FINC_HUMAN	Isoform Fibronectin containing extra ED-B domain of Fibronectin OS=Homo sapiens GN=FN1	8432	268725	273	14.8	2889	1	1	1	655.371	1963.09	3	1961.92	1.1722	253	269	1	38.47	0.025	R	GNLLQCICTGNGRGEWK	C	2 Carbamidomethyl (C)	spectrumId=6590 acqNumber=6590 ScanMode=MassScan Polarity=positive PeakProcessing=continuous Filter=ITMS + c NSI d Full ms2 655.37@cid40.00 [170.00-1325.00]
1	P02751-7|FINC_HUMAN	Isoform Fibronectin containing extra ED-B domain of Fibronectin OS=Homo sapiens GN=FN1	8432	268725	273	14.8	2890	1	1	1	655.377	1963.11	3	1961.92	1.1889	253	269	1	54.07	0.00069	R	GNLLQCICTGNGRGEWK	C	2 Carbamidomethyl (C)	spectrumId=5634 acqNumber=5634 ScanMode=MassScan Polarity=positive PeakProcessing=continuous Filter=ITMS + c NSI d Full ms2 655.38@cid40.00 [170.00-1325.00]
1	P02751-7|FINC_HUMAN	Isoform Fibronectin containing extra ED-B domain of Fibronectin OS=Homo sapiens GN=FN1	8432	268725	273	14.8	2891	1	1	1	655.378	1963.11	3	1961.92	1.191	253	269	1	35.68	0.048	R	GNLLQCICTGNGRGEWK	C	2 Carbamidomethyl (C)	spectrumId=9746 acqNumber=9746 ScanMode=MassScan Polarity=positive PeakProcessing=continuous Filter=ITMS + c NSI d Full ms2 655.38@cid40.00 [170.00-1325.00]
1	P02751-7|FINC_HUMAN	Isoform Fibronectin containing extra ED-B domain of Fibronectin OS=Homo sapiens GN=FN1	8432	268725	273	14.8	2892	1	1	1	655.383	1963.13	3	1961.92	1.2072	253	269	1	41.87	0.011	R	GNLLQCICTGNGRGEWK	C	2 Carbamidomethyl (C)	spectrumId=9274 acqNumber=9274 ScanMode=MassScan Polarity=positive PeakProcessing=continuous Filter=ITMS + c NSI d Full ms2 655.38@cid40.00 [170.00-1325.00]
1	P02751-7|FINC_HUMAN	Isoform Fibronectin containing extra ED-B domain of Fibronectin OS=Homo sapiens GN=FN1	8432	268725	273	14.8	2893	1	1	1	655.402	1963.18	3	1961.92	1.2634	253	269	1	40	0.017	R	GNLLQCICTGNGRGEWK	C	2 Carbamidomethyl (C)	spectrumId=6710 acqNumber=6710 ScanMode=MassScan Polarity=positive PeakProcessing=continuous Filter=ITMS + c NSI d Full ms2 655.40@cid40.00 [170.00-1325.00]
1	P02751-7|FINC_HUMAN	Isoform Fibronectin containing extra ED-B domain of Fibronectin OS=Homo sapiens GN=FN1	8432	268725	273	14.8	2895	1	1	1	655.428	1963.26	3	1961.92	1.3417	253	269	1	46.09	0.0042	R	GNLLQCICTGNGRGEWK	C	2 Carbamidomethyl (C)	spectrumId=10720 acqNumber=10720 ScanMode=MassScan Polarity=positive PeakProcessing=continuous Filter=ITMS + c NSI d Full ms2 655.43@cid40.00 [170.00-1325.00]
1	P02751-7|FINC_HUMAN	Isoform Fibronectin containing extra ED-B domain of Fibronectin OS=Homo sapiens GN=FN1	8432	268725	273	14.8	2896	1	1	1	655.441	1963.3	3	1961.92	1.3809	253	269	1	43.39	0.0077	R	GNLLQCICTGNGRGEWK	C	2 Carbamidomethyl (C)	spectrumId=8679 acqNumber=8679 ScanMode=MassScan Polarity=positive PeakProcessing=continuous Filter=ITMS + c NSI d Full ms2 655.44@cid40.00 [170.00-1325.00]
1	P02751-7|FINC_HUMAN	Isoform Fibronectin containing extra ED-B domain of Fibronectin OS=Homo sapiens GN=FN1	8432	268725	273	14.8	3381	1	1	1	683.678	2048.01	3	2046.83	1.1818	84	100	0	64.03	6.6e-05	R	GFNCESKPEAEETCFDK	Y	2 Carbamidomethyl (C)	spectrumId=3032 acqNumber=3032 ScanMode=MassScan Polarity=positive PeakProcessing=continuous Filter=ITMS + c NSI d Full ms2 683.68@cid40.00 [175.00-1380.00]
1	P02751-7|FINC_HUMAN	Isoform Fibronectin containing extra ED-B domain of Fibronectin OS=Homo sapiens GN=FN1	8432	268725	273	14.8	5087	1	1	1	803.604	2407.79	3	2407.09	0.6951	253	272	2	47.43	0.0035	R	GNLLQCICTGNGRGEWKCER	H	3 Carbamidomethyl (C)	spectrumId=4568 acqNumber=4568 ScanMode=MassScan Polarity=positive PeakProcessing=continuous Filter=ITMS + c NSI d Full ms2 803.60@cid40.00 [210.00-1620.00]
1	P02751-7|FINC_HUMAN	Isoform Fibronectin containing extra ED-B domain of Fibronectin OS=Homo sapiens GN=FN1	8432	268725	273	14.8	5094	1	1	1	803.81	2408.41	3	2407.09	1.3147	253	272	2	44.22	0.0073	R	GNLLQCICTGNGRGEWKCER	H	3 Carbamidomethyl (C)	spectrumId=4732 acqNumber=4732 ScanMode=MassScan Polarity=positive PeakProcessing=continuous Filter=ITMS + c NSI d Full ms2 803.81@cid40.00 [210.00-1620.00]
1	P02751-7|FINC_HUMAN	Isoform Fibronectin containing extra ED-B domain of Fibronectin OS=Homo sapiens GN=FN1	8432	268725	273	14.8	5318	1	1	1	826.8	2477.38	3	2477.2	0.182	1631	1652	0	61.72	0.00011	R	TEIDKPSQMQVTDVQDNSISVK	W	Oxidation (M)	spectrumId=3194 acqNumber=3194 ScanMode=MassScan Polarity=positive PeakProcessing=continuous Filter=ITMS + c NSI d Full ms2 826.80@cid40.00 [215.00-1665.00]
1	P02751-7|FINC_HUMAN	Isoform Fibronectin containing extra ED-B domain of Fibronectin OS=Homo sapiens GN=FN1	8432	268725	273	14.8	8410	1	1	1	1262.52	2523.02	2	2523.36	-0.3352	1544	1567	0	78.52	2.5e-06	R	DLEVVAATPTSLLISWDAPAVTVR	Y		spectrumId=8344 acqNumber=8344 ScanMode=MassScan Polarity=positive PeakProcessing=continuous Filter=ITMS + c NSI d Full ms2 1262.52@cid40.00 [335.00-2000.00]
1	P02751-7|FINC_HUMAN	Isoform Fibronectin containing extra ED-B domain of Fibronectin OS=Homo sapiens GN=FN1	8432	268725	273	14.8	6758	1	1	1	901.676	2702.01	3	2702.19	-0.183	108	130	1	58.38	0.00027	R	VGDTYERPKDSMIWDCTCIGAGR	G	2 Carbamidomethyl (C); Oxidation (M)	spectrumId=3811 acqNumber=3811 ScanMode=MassScan Polarity=positive PeakProcessing=continuous Filter=ITMS + c NSI d Full ms2 901.68@cid40.00 [235.00-1815.00]
1	P02751-7|FINC_HUMAN	Isoform Fibronectin containing extra ED-B domain of Fibronectin OS=Homo sapiens GN=FN1	8432	268725	273	14.8	6759	1	1	1	901.717	2702.13	3	2702.19	-0.0587	108	130	1	54.8	0.00064	R	VGDTYERPKDSMIWDCTCIGAGR	G	2 Carbamidomethyl (C); Oxidation (M)	spectrumId=3715 acqNumber=3715 ScanMode=MassScan Polarity=positive PeakProcessing=continuous Filter=ITMS + c NSI d Full ms2 901.72@cid40.00 [235.00-2000.00]
1	P02751-7|FINC_HUMAN	Isoform Fibronectin containing extra ED-B domain of Fibronectin OS=Homo sapiens GN=FN1	8432	268725	273	14.8	6762	1	1	1	901.975	2702.9	3	2702.19	0.714	108	130	1	53.09	0.00089	R	VGDTYERPKDSMIWDCTCIGAGR	G	2 Carbamidomethyl (C); Oxidation (M)	spectrumId=3964 acqNumber=3964 ScanMode=MassScan Polarity=positive PeakProcessing=continuous Filter=ITMS + c NSI d Full ms2 901.97@cid40.00 [235.00-1815.00]
1	P02751-7|FINC_HUMAN	Isoform Fibronectin containing extra ED-B domain of Fibronectin OS=Homo sapiens GN=FN1	8432	268725	273	14.8	6764	1	1	1	902.116	2703.33	3	2702.19	1.1377	108	130	1	56.19	0.00048	R	VGDTYERPKDSMIWDCTCIGAGR	G	2 Carbamidomethyl (C); Oxidation (M)	spectrumId=3884 acqNumber=3884 ScanMode=MassScan Polarity=positive PeakProcessing=continuous Filter=ITMS + c NSI d Full ms2 902.12@cid40.00 [235.00-1815.00]
1	P02751-7|FINC_HUMAN	Isoform Fibronectin containing extra ED-B domain of Fibronectin OS=Homo sapiens GN=FN1	8432	268725	273	14.8	7015	1	1	1	944.611	2830.81	3	2831.33	-0.5213	32	57	0	38.88	0.025	R	QAQQMVQPQSPVAVSQSKPGCYDNGK	H	Carbamidomethyl (C)	spectrumId=2980 acqNumber=2980 ScanMode=MassScan Polarity=positive PeakProcessing=continuous Filter=ITMS + c NSI d Full ms2 944.61@cid40.00 [250.00-1900.00]
1	P02751-7|FINC_HUMAN	Isoform Fibronectin containing extra ED-B domain of Fibronectin OS=Homo sapiens GN=FN1	8432	268725	273	14.8	7019	1	1	1	945.146	2832.42	3	2831.33	1.0827	32	57	0	48.83	0.0026	R	QAQQMVQPQSPVAVSQSKPGCYDNGK	H	Carbamidomethyl (C)	spectrumId=2979 acqNumber=2979 ScanMode=MassScan Polarity=positive PeakProcessing=continuous Filter=ITMS + c NSI d Full ms2 945.15@cid40.00 [250.00-1905.00]
1	P02751-7|FINC_HUMAN	Isoform Fibronectin containing extra ED-B domain of Fibronectin OS=Homo sapiens GN=FN1	8432	268725	273	14.8	7139	1	1	1	968.36	2902.06	3	2902.22	-0.16	84	107	1	94.26	6.9e-08	R	GFNCESKPEAEETCFDKYTGNTYR	V	2 Carbamidomethyl (C)	spectrumId=3583 acqNumber=3583 ScanMode=MassScan Polarity=positive PeakProcessing=continuous Filter=ITMS + c NSI d Full ms2 968.36@cid40.00 [255.00-2000.00]
1	P02751-7|FINC_HUMAN	Isoform Fibronectin containing extra ED-B domain of Fibronectin OS=Homo sapiens GN=FN1	8432	268725	273	14.8	7140	1	1	1	968.362	2902.06	3	2902.22	-0.1545	84	107	1	59.65	0.0002	R	GFNCESKPEAEETCFDKYTGNTYR	V	2 Carbamidomethyl (C)	spectrumId=4336 acqNumber=4336 ScanMode=MassScan Polarity=positive PeakProcessing=continuous Filter=ITMS + c NSI d Full ms2 968.36@cid40.00 [255.00-1950.00]
1	P02751-7|FINC_HUMAN	Isoform Fibronectin containing extra ED-B domain of Fibronectin OS=Homo sapiens GN=FN1	8432	268725	273	14.8	7141	1	1	1	968.362	2902.07	3	2902.22	-0.1523	84	107	1	110.56	1.6e-09	R	GFNCESKPEAEETCFDKYTGNTYR	V	2 Carbamidomethyl (C)	spectrumId=3439 acqNumber=3439 ScanMode=MassScan Polarity=positive PeakProcessing=continuous Filter=ITMS + c NSI d Full ms2 968.36@cid40.00 [255.00-2000.00]
1	P02751-7|FINC_HUMAN	Isoform Fibronectin containing extra ED-B domain of Fibronectin OS=Homo sapiens GN=FN1	8432	268725	273	14.8	7142	1	1	1	968.372	2902.09	3	2902.22	-0.1234	84	107	1	66.98	3.7e-05	R	GFNCESKPEAEETCFDKYTGNTYR	V	2 Carbamidomethyl (C)	spectrumId=3655 acqNumber=3655 ScanMode=MassScan Polarity=positive PeakProcessing=continuous Filter=ITMS + c NSI d Full ms2 968.37@cid40.00 [255.00-1950.00]
1	P02751-7|FINC_HUMAN	Isoform Fibronectin containing extra ED-B domain of Fibronectin OS=Homo sapiens GN=FN1	8432	268725	273	14.8	7144	1	1	1	968.388	2902.14	3	2902.22	-0.0747	84	107	1	79.19	2.2e-06	R	GFNCESKPEAEETCFDKYTGNTYR	V	2 Carbamidomethyl (C)	spectrumId=3511 acqNumber=3511 ScanMode=MassScan Polarity=positive PeakProcessing=continuous Filter=ITMS + c NSI d Full ms2 968.39@cid40.00 [255.00-2000.00]
1	P02751-7|FINC_HUMAN	Isoform Fibronectin containing extra ED-B domain of Fibronectin OS=Homo sapiens GN=FN1	8432	268725	273	14.8	7148	1	1	1	968.552	2902.63	3	2902.22	0.4157	84	107	1	80.54	1.6e-06	R	GFNCESKPEAEETCFDKYTGNTYR	V	2 Carbamidomethyl (C)	spectrumId=3810 acqNumber=3810 ScanMode=MassScan Polarity=positive PeakProcessing=continuous Filter=ITMS + c NSI d Full ms2 968.55@cid40.00 [255.00-2000.00]
1	P02751-7|FINC_HUMAN	Isoform Fibronectin containing extra ED-B domain of Fibronectin OS=Homo sapiens GN=FN1	8432	268725	273	14.8	7150	1	1	1	968.561	2902.66	3	2902.22	0.4431	84	107	1	65.61	4.9e-05	R	GFNCESKPEAEETCFDKYTGNTYR	V	2 Carbamidomethyl (C)	spectrumId=7448 acqNumber=7448 ScanMode=MassScan Polarity=positive PeakProcessing=continuous Filter=ITMS + c NSI d Full ms2 968.56@cid40.00 [255.00-1950.00]
1	P02751-7|FINC_HUMAN	Isoform Fibronectin containing extra ED-B domain of Fibronectin OS=Homo sapiens GN=FN1	8432	268725	273	14.8	8491	1	1	1	1452.38	2902.74	2	2902.22	0.5261	84	107	1	63.87	6.5e-05	R	GFNCESKPEAEETCFDKYTGNTYR	V	2 Carbamidomethyl (C)	spectrumId=3475 acqNumber=3475 ScanMode=MassScan Polarity=positive PeakProcessing=continuous Filter=ITMS + c NSI d Full ms2 1452.38@cid40.00 [385.00-2000.00]
1	P02751-7|FINC_HUMAN	Isoform Fibronectin containing extra ED-B domain of Fibronectin OS=Homo sapiens GN=FN1	8432	268725	273	14.8	7152	1	1	1	968.597	2902.77	3	2902.22	0.5515	84	107	1	37.84	0.028	R	GFNCESKPEAEETCFDKYTGNTYR	V	2 Carbamidomethyl (C)	spectrumId=9940 acqNumber=9940 ScanMode=MassScan Polarity=positive PeakProcessing=continuous Filter=ITMS + c NSI d Full ms2 968.60@cid40.00 [255.00-1950.00]
1	P02751-7|FINC_HUMAN	Isoform Fibronectin containing extra ED-B domain of Fibronectin OS=Homo sapiens GN=FN1	8432	268725	273	14.8	7159	1	1	1	968.702	2903.09	3	2902.22	0.8683	84	107	1	77.75	2.8e-06	R	GFNCESKPEAEETCFDKYTGNTYR	V	2 Carbamidomethyl (C)	spectrumId=3727 acqNumber=3727 ScanMode=MassScan Polarity=positive PeakProcessing=continuous Filter=ITMS + c NSI d Full ms2 968.70@cid40.00 [255.00-1950.00]
1	P02751-7|FINC_HUMAN	Isoform Fibronectin containing extra ED-B domain of Fibronectin OS=Homo sapiens GN=FN1	8432	268725	273	14.8	8492	1	1	1	1452.61	2903.21	2	2902.22	0.9948	84	107	1	64.33	6.3e-05	R	GFNCESKPEAEETCFDKYTGNTYR	V	2 Carbamidomethyl (C)	spectrumId=3558 acqNumber=3558 ScanMode=MassScan Polarity=positive PeakProcessing=continuous Filter=ITMS + c NSI d Full ms2 1452.61@cid40.00 [385.00-2000.00]
1	P02751-7|FINC_HUMAN	Isoform Fibronectin containing extra ED-B domain of Fibronectin OS=Homo sapiens GN=FN1	8432	268725	273	14.8	7161	1	1	1	968.787	2903.34	3	2902.22	1.121	84	107	1	35.71	0.046	R	GFNCESKPEAEETCFDKYTGNTYR	V	2 Carbamidomethyl (C)	spectrumId=8098 acqNumber=8098 ScanMode=MassScan Polarity=positive PeakProcessing=continuous Filter=ITMS + c NSI d Full ms2 968.79@cid40.00 [255.00-1950.00]
1	P02751-7|FINC_HUMAN	Isoform Fibronectin containing extra ED-B domain of Fibronectin OS=Homo sapiens GN=FN1	8432	268725	273	14.8	7162	1	1	1	968.789	2903.35	3	2902.22	1.1287	84	107	1	38.33	0.025	R	GFNCESKPEAEETCFDKYTGNTYR	V	2 Carbamidomethyl (C)	spectrumId=9363 acqNumber=9363 ScanMode=MassScan Polarity=positive PeakProcessing=continuous Filter=ITMS + c NSI d Full ms2 968.79@cid40.00 [255.00-2000.00]
1	P02751-7|FINC_HUMAN	Isoform Fibronectin containing extra ED-B domain of Fibronectin OS=Homo sapiens GN=FN1	8432	268725	273	14.8	7164	1	1	1	968.828	2903.46	3	2902.22	1.2437	84	107	1	71.42	1.2e-05	R	GFNCESKPEAEETCFDKYTGNTYR	V	2 Carbamidomethyl (C)	spectrumId=7230 acqNumber=7230 ScanMode=MassScan Polarity=positive PeakProcessing=continuous Filter=ITMS + c NSI d Full ms2 968.83@cid40.00 [255.00-1950.00]
1	P02751-7|FINC_HUMAN	Isoform Fibronectin containing extra ED-B domain of Fibronectin OS=Homo sapiens GN=FN1	8432	268725	273	14.8	7165	1	1	1	968.867	2903.58	3	2902.22	1.3631	84	107	1	74.93	5.5e-06	R	GFNCESKPEAEETCFDKYTGNTYR	V	2 Carbamidomethyl (C)	spectrumId=3426 acqNumber=3426 ScanMode=MassScan Polarity=positive PeakProcessing=continuous Filter=ITMS + c NSI d Full ms2 968.87@cid40.00 [255.00-2000.00]
1	P02751-7|FINC_HUMAN	Isoform Fibronectin containing extra ED-B domain of Fibronectin OS=Homo sapiens GN=FN1	8432	268725	273	14.8	7214	1	1	1	973.881	2918.62	3	2917.42	1.1968	1447	1473	0	40.34	0.019	K	TGLDSPTGIDFSDITANSFTVHWIAPR	A		spectrumId=8116 acqNumber=8116 ScanMode=MassScan Polarity=positive PeakProcessing=continuous Filter=ITMS + c NSI d Full ms2 973.88@cid40.00 [255.00-2000.00]
1	P02751-7|FINC_HUMAN	Isoform Fibronectin containing extra ED-B domain of Fibronectin OS=Homo sapiens GN=FN1	8432	268725	273	14.8	8336	1	1	1	1160.34	3478.01	3	3476.61	1.3993	156	185	1	46.54	0.0039	R	RPHETGGYMLECVCLGNGKGEWTCKPIAEK	C	3 Carbamidomethyl (C)	spectrumId=4600 acqNumber=4600 ScanMode=MassScan Polarity=positive PeakProcessing=continuous Filter=ITMS + c NSI d Full ms2 1160.34@cid40.00 [305.00-2000.00]
1	P02751-7|FINC_HUMAN	Isoform Fibronectin containing extra ED-B domain of Fibronectin OS=Homo sapiens GN=FN1	8432	268725	273	14.8	8429	1	1	1	1405.57	4213.69	3	4213.98	-0.2908	32	67	1	49.24	0.0022	R	QAQQMVQPQSPVAVSQSKPGCYDNGKHYQINQQWER	T	Carbamidomethyl (C)	spectrumId=3792 acqNumber=3792 ScanMode=MassScan Polarity=positive PeakProcessing=continuous Filter=ITMS + c NSI d Full ms2 1405.57@cid40.00 [375.00-2000.00]
1	P02751-7|FINC_HUMAN	Isoform Fibronectin containing extra ED-B domain of Fibronectin OS=Homo sapiens GN=FN1	8432	268725	273	14.8	8443	1	1	1	1414.74	4241.2	3	4240.78	0.4132	186	222	0	91.5	1.2e-07	K	CFDHAAGTSYVVGETWEKPYQGWMMVDCTCLGEGSGR	I	3 Carbamidomethyl (C)	spectrumId=6924 acqNumber=6924 ScanMode=MassScan Polarity=positive PeakProcessing=continuous Filter=ITMS + c NSI d Full ms2 1414.74@cid40.00 [375.00-2000.00]
1	P02751-7|FINC_HUMAN	Isoform Fibronectin containing extra ED-B domain of Fibronectin OS=Homo sapiens GN=FN1	8432	268725	273	14.8	8457	1	1	1	1420.23	4257.66	3	4256.78	0.8823	186	222	0	58.51	0.00021	K	CFDHAAGTSYVVGETWEKPYQGWMMVDCTCLGEGSGR	I	3 Carbamidomethyl (C); Oxidation (M)	spectrumId=6544 acqNumber=6544 ScanMode=MassScan Polarity=positive PeakProcessing=continuous Filter=ITMS + c NSI d Full ms2 1420.23@cid40.00 [380.00-2000.00]
1	P02751-7|FINC_HUMAN	Isoform Fibronectin containing extra ED-B domain of Fibronectin OS=Homo sapiens GN=FN1	8432	268725	273	14.8	8460	1	1	1	1420.38	4258.12	3	4256.78	1.3449	186	222	0	52.66	0.00086	K	CFDHAAGTSYVVGETWEKPYQGWMMVDCTCLGEGSGR	I	3 Carbamidomethyl (C); Oxidation (M)	spectrumId=6408 acqNumber=6408 ScanMode=MassScan Polarity=positive PeakProcessing=continuous Filter=ITMS + c NSI d Full ms2 1420.38@cid40.00 [380.00-2000.00]	emPAI	0.63
